# Supplementary material for: SPTAN1 Expression Predicts Treatment and Survival Outcomes in Colorectal Cancer
Source: Cancers (Basel). 2021 Jul 20;13(14):3638. doi: 10.3390/cancers13143638 (PMC8305611; doi:10.3390/cancers13143638)
Supplement: Supplementary file 1 [file cancers-13-03638-s001.zip]

Archive with 6 entries (6 files):
- cancers-1249907-supplementary.pdf
- Table S1.xlsx
- Table S2.xlsx
- Table S3.xlsx
- Table S4.xlsx
- Table S5.xlsx
