# Supplementary material for: SPTAN1 Expression Predicts Treatment and Survival Outcomes in Colorectal Cancer
Source: Cancers (Basel). 2021 Jul 20;13(14):3638. doi: 10.3390/cancers13143638 (PMC8305611; doi:10.3390/cancers13143638)
Supplement: Supplementary file 1 [file cancers-13-03638-s001.zip › Table S1.xlsx]

## Sheet: Database
Lab ID	PONE ID	Age	Gender	Surgery	Localisation	Stage	Metastasis	Grade	Intensity	SPTAN1	Status	Survival	Survival in days
1	189	77	F	2016	Proximal	III	No	G3	1.75	High	1	4.56986	139
2	99	66	F	2016	Proximal	III	No	G2	1.43	Low	0	20.7781	632
3	93	73	M	2016	Proximal	III	No	G2	1.82	High	0	1.57808	48
4	94	81	M	2016	Distal	III	No	G2	1.51	Low	0	28.5699	869
5	175	74	F	2016	Proximal	IV	Yes	G2	1.38	Low	1	1.70959	52
6	151	78	F	2016	Proximal	IV	Yes	G3	1.46	Low	1	6.80548	207
7	174	43	F	2016	Proximal	IV	Yes	G2	1.53	Low	1	8.12055	247
8	164	84	F	2016	Proximal	I	No	G1	1.33	Low	0	1.01918	31
9	74	38	F	2016	Distal	III	No	G2	1.43	Low	0	31.0685	945
10	118	49	M	2016	Proximal	IV	Yes	G2	1.36	Low	0	28.9315	880
11	122	83	F	2016	Proximal	IV	Yes	G2	1.14	Low	0	18.1808	553
12	47	50	M	2016	Proximal	II	No	G2	1.38	Low	0	1.38082	42
13	46	62	F	2016	Proximal	II	No	G2	1.14	Low	0	31.989	973
14	71	44	F	2016	Distal	III	No	G2	1.23	Low	0	22.2247	676
15	70	66	M	2016	Distal	III	No	G2	1.26	Low	0	12.7233	387
16	88	65	M	2016	Distal	III	No	G2	1.2	Low	1	21.2384	646
17	104	67	F	2016	Proximal	III	No	G2	1.23	Low	1	11.1452	339
18	145	34	M	2016	Proximal	II	No	G3	1.53	Low	0	28.1425	856
19	149	73	F	2016	Proximal	III	No	G3	1.24	Low	1	11.3096	344
20	82	68	F	2016	Distal	III	No	G2	1.3	Low	0	37.2493	1133
21	36	78	M	2016	Proximal	II	No	G2	2.07	High	0	33.1068	1007
22	64	87	M	2015	Distal	II	No	G2	1.97	High	0	0.164384	5
23	35	77	M	2016	Distal	II	No	G2	2.04	High	0	35.9342	1093
24	97	78	F	2015	Proximal	III	No	G2	1.87	High	0	38.1699	1161
25	68	64	M	2016	Distal	II	No	G2	1.72	High	1	1.74247	53
26	26	72	M	2015	Proximal	I	No	G2	1.86	High	0	28.0438	853
27	54	75	F	2015	Proximal	II	No	G2	1.97	High	0	39.2219	1193
28	7	68	F	2015	Proximal	III	No	G1	1.97	High	0	34.4548	1048
30	76	74	F	2015	Distal	III	No	G2	1.87	High	0	38.7945	1180
31	21	60	M	2016	Distal	I	No	G2	1.84	High	1	29.1616	887
32	152	65	F	2015	Proximal	IV	Yes	G3	1.69	High	0	0.427397	13
33	150	67	M	2015	Proximal	IV	Yes	G3	1.98	High	1	3.91233	119
34	169	72	M	2015	Distal	I	No	G2	1.77	High	0	24.263	738
35	72	50	M	2015	Distal	III	No	G2	2.11	High	0	39.5836	1204
36	168	83	M	2015	Proximal	I	No	G2	1.7	High	0	28.0767	854
37	119	76	F	2015	Proximal	IV	Yes	G2	1.72	High	0	4.56986	139
38	17	74	F	2015	Proximal	I	No	G2	1.84	High	0	22.4548	683
39	115	76	F	2015	Distal	IV	Yes	G2	1.77	High	0	41.5233	1263
40	154	69	M	2015	Proximal	IV	Yes	G3	1.65	High	0	27.0575	823
41	4	83	M	2015	Distal	II	No	G1	1.81	High	0	1.57808	48
43	78	68	F	2015	Distal	III	No	G2	1.82	High	0	49.6767	1511
44	42	70	F	2015	Proximal	II	No	G2	2.06	High	0	37.9726	1155
45	166	68	F	2015	Proximal	I	No	G2	1.63	Low	1	2.20274	67
46	32	90	M	2014	Distal	I	No	G2	1.89	High	1	25.7753	784
47	41	87	M	2014	Proximal	II	No	G2	1.9	High	0	0.854795	26
48	160	48	F	2014	Proximal	III	No	G3	1.64	Low	0	53.3589	1623
49	5	74	M	2014	Proximal	II	No	G1	1.61	Low	0	27.8795	848
50	170	94	F	2014	Proximal	II	No	G2	1.47	Low	1	2.49863	76
51	27	75	M	2014	Distal	I	No	G2	1.72	High	0	44.2192	1345
52	108	76	F	2014	Distal	III	No	G2	1.29	Low	0	49.4795	1505
53	95	76	F	2014	Distal	III	No	G2	1.94	High	0	45.5342	1385
54	107	70	F	2014	Distal	III	No	G2	1.66	High	0	52.9315	1610
55	51	82	M	2014	Distal	II	No	G2	1.47	Low	0	1.01918	31
56	163	66	F	2015	Distal	II	No	G1	1.68	High	1	5.68767	173
57	25	77	M	2014	Proximal	I	No	G2	1.73	High	0	30.8384	938
58	172	70	F	2014	Proximal	III	No	G2	1.79	High	1	20.6137	627
59	22	51	M	2014	Distal	I	No	G2	1.5	Low	0	27.7808	845
60	73	79	M	2014	Distal	III	No	G2	1.49	Low	1	2.33425	71
61	2	62	F	2014	Proximal	I	No	G1	1.83	High	0	51.6493	1571
62	48	52	M	2014	Distal	II	No	G2	1.46	Low	0	47.6055	1448
63	23	61	F	2014	Proximal	I	No	G2	1.64	Low	0	44.9753	1368
64	105	56	M	2014	Distal	III	No	G2	1.79	High	0	51.5836	1569
66	90	65	M	2014	Proximal	III	No	G2	1.63	Low	1	38.7288	1178
67	144	83	M	2014	Proximal	II	No	G3	1.74	High	1	29.7205	904
68	173	74	M	2014	Proximal	IV	Yes	G2	1.09	Low	1	0.361644	11
69	85	81	M	2014	Proximal	III	No	G2	1.65	Low	0	6.08219	185
70	83	86	M	2014	Distal	III	No	G2	1.69	High	0	23.737	722
71	84	74	M	2014	Distal	III	No	G2	1.32	Low	0	22.2247	676
72	37	78	F	2014	Proximal	II	No	G2	1.81	High	1	2.79452	85
73	79	86	F	2014	Distal	III	No	G2	1.4	Low	0	44.8767	1365
74	11	49	F	2014	Distal	I	No	G2	1.54	Low	0	2.79452	85
75	6	74	F	2014	Distal	III	No	G1	1.67	High	0	0.821918	25
76	10	77	M	2014	Proximal	I	No	G2	1.65	Low	1	41.3589	1258
77	162	61	M	2014	Proximal	IV	Yes	G2	1.28	Low	0	58.4219	1777
78	33	59	M	2014	Proximal	II	No	G2	1.26	Low	1	2.76164	84
80	113	79	M	2013	Proximal	IV	Yes	G2	1.67	High	1	63.8466	1942
81	100	62	F	2013	Distal	III	No	G2	1.4	Low	0	44.4164	1351
82	31	73	M	2013	Proximal	I	No	G2	1.5	Low	0	1.01918	31
84	58	81	M	2013	Distal	II	No	G2	1.57	Low	1	32.3178	983
85	56	83	F	2013	Proximal	II	No	G2	1.6	Low	1	10.0274	305
86	52	69	M	2013	Proximal	II	No	G2	1.46	Low	0	60.1315	1829
87	67	77	M	2013	Proximal	I	No	G2	1.32	Low	1	3.48493	106
88	24	64	M	2013	Proximal	I	No	G2	1.56	Low	0	65.1945	1983
89	92	70	F	2013	Proximal	III	No	G2	1.8	High	0	66.1151	2011
90	91	51	F	2013	Distal	III	No	G2	1.23	Low	0	44.1205	1342
92	127	51	F	2013	Proximal	IV	Yes	G2	1.6	Low	1	27.2219	828
93	66	81	M	2013	Distal	II	No	G2	1.61	Low	0	44.1863	1344
94	146	39	M	2013	Proximal	III	No	G3	1.4	Low	0	60.7233	1847
95	20	65	F	2013	Proximal	I	No	G2	1.82	High	0	35.6055	1083
96	45	75	M	2013	Proximal	II	No	G2	1.32	Low	1	43.0027	1308
97	87	73	F	2013	Distal	III	No	G2	1.62	Low	1	40.2082	1223
98	155	62	M	2013	Distal	IV	Yes	G3	1.39	Low	1	3.18904	97
99	86	83	F	2013	Proximal	III	No	G2	1.47	Low	1	37.4137	1138
100	171	74	F	2013	Proximal	III	No	G2	1.38	Low	0	46.126	1403
101	143	66	M	2013	Proximal	II	No	G3	1.24	Low	0	69.863	2125
102	40	80	M	2013	Proximal	II	No	G2	1.32	Low	1	0.558904	17
103	39	84	F	2013	Proximal	II	No	G2	1.36	Low	1	20.8767	635
104	167	72	F	2013	Distal	I	No	G2	1.28	Low	1	32.4493	987
105	116	74	M	2013	Proximal	IV	Yes	G2	1.12	Low	1	1.31507	40
107	15	58	F	2013	Distal	I	No	G2	1.48	Low	0	38.4329	1169
109	81	62	M	2013	Proximal	III	No	G2	1.53	Low	0	73.611	2239
110	16	57	F	2013	Distal	I	No	G2	1.41	Low	1	6.93699	211
111	14	87	M	2013	Proximal	I	No	G2	1.45	Low	1	41.5562	1264
112	34	75	M	2013	Distal	II	No	G2	1.34	Low	1	6.93699	211
113	13	72	M	2013	Distal	I	No	G2	1.38	Low	1	1.28219	39
114	124	43	M	2013	Distal	IV	Yes	G2	1.2	Low	1	3.18904	97
115	80	84	F	2013	Proximal	III	No	G2	1.54	Low	0	14.7616	449
116	121	64	M	2013	Distal	IV	Yes	G2	1.22	Low	1	31.1671	948
117	165	79	F	2014	Proximal	II	No	G1	1.55	Low	0	55.6603	1693
118	65	77	M	2013	Proximal	II	No	G2	1.43	Low	1	47.4411	1443
119	18	75	M	2013	Distal	I	No	G2	1.54	Low	1	29.8192	907
120	50	72	F	2012	Proximal	II	No	G2	1.38	Low	0	53.8192	1637
121	110	56	F	2012	Distal	IV	Yes	G2	1.19	Low	1	19.6274	597
122	61	81	F	2012	Proximal	II	No	G2	1.14	Low	0	66.5425	2024
123	59	76	F	2012	Proximal	II	No	G2	1.19	Low	0	62.9918	1916
124	60	71	M	2012	Distal	II	No	G2	1.36	Low	0	71.211	2166
125	63	80	M	2012	Distal	II	No	G2	1.26	Low	0	0.427397	13
126	30	58	F	2012	Distal	I	No	G2	1.12	Low	0	51.9123	1579
127	101	77	M	2012	Proximal	III	No	G2	1.18	Low	1	4.40548	134
128	98	90	F	2012	Proximal	III	No	G2	1.5	Low	1	17.3918	529
129	28	84	M	2012	Proximal	I	No	G2	1.36	Low	0	53.3589	1623
130	55	86	M	2012	Proximal	II	No	G2	1.43	Low	0	53.1945	1618
131	53	53	M	2012	Proximal	II	No	G2	1.46	Low	0	53.4247	1625
132	161	48	F	2012	Proximal	IV	Yes	G2	1.46	Low	1	57.6	1752
134	3	77	M	2012	Proximal	I	No	G1	1.56	Low	0	34.1918	1040
135	120	83	M	2012	Distal	IV	Yes	G2	1.51	Low	1	27.5178	837
136	8	78	M	2012	Distal	IV	Yes	G1	1.29	Low	1	52.8658	1608
137	49	73	F	2012	Distal	II	No	G2	1.59	Low	1	2.89315	88
138	112	41	F	2012	Proximal	IV	Yes	G2	1.6	Low	1	15.9452	485
139	182	81	F	2012	Proximal	IV	Yes	G3	1.42	Low	1	0.624658	19
140	102	40	F	2012	Proximal	IV	Yes	G2	1.58	Low	0	37.0521	1127
141	117	45	M	2012	Proximal	IV	Yes	G2	1.76	High	0	13.7096	417
142	89	87	F	2012	Distal	III	No	G2	1.55	Low	1	9.00822	274
143	19	70	M	2012	Proximal	I	No	G2	1.42	Low	1	37.1507	1130
144	62	62	F	2012	Proximal	IV	Yes	G2	1.82	High	0	24.8548	756
145	43	73	F	2012	Distal	II	No	G2	1.54	Low	1	17.7863	541
146	126	79	M	2012	Proximal	IV	Yes	G2	1.44	Low	1	42.3123	1287
148	123	84	M	2012	Proximal	IV	Yes	G2	1.68	High	1	2.56438	78
149	125	86	M	2012	Proximal	IV	Yes	G2	1.49	Low	1	2.56438	78
150	114	81	M	2012	Distal	IV	Yes	G2	1.57	Low	1	10.8822	331
151	38	59	M	2012	Distal	II	No	G2	1.8	High	0	61.9397	1884
152	103	59	M	2012	Proximal	III	No	G2	1.82	High	1	0.29589	9
153	12	69	F	2012	Proximal	I	No	G2	1.84	High	0	85.874	2612
154	77	70	M	2012	Proximal	III	No	G2	1.71	High	0	68.8438	2094
155	111	63	M	2011	Proximal	IV	Yes	G2	1.67	High	0	86.8932	2643
156	29	60	M	2011	Proximal	I	No	G2	1.73	High	0	83.9014	2552
159	106	76	M	2011	Proximal	III	No	G2	1.6	Low	1	16.2082	493
160	96	76	F	2011	Distal	III	No	G2	1.77	High	0	75.9452	2310
161	109	65	M	2011	Distal	III	No	G2	1.26	Low	0	87.5507	2663
162	147	84	F	2011	Distal	III	No	G3	1.63	Low	1	3.61644	110
163	57	57	M	2011	Proximal	II	No	G2	1.75	High	1	0.493151	15
165	148	71	F	2011	Proximal	IV	Yes	G3	1.59	Low	1	41.4575	1261
166	44	74	M	2011	Proximal	II	No	G2	1.31	Low	0	69.4027	2111
167	1	33	F	2011	Distal	I	No	G1	1.56	Low	0	94.9808	2889
169	69	73	M	2011	Proximal	III	No	G2	1.37	Low	0	51.5836	1569
171	75	88	F	2011	Proximal	III	No	G2	1.83	High	1	20.9096	636
172	187	65	F	2016	Proximal	II	No	G2	1.75	High	1	6.90411	210
173	179	71	M	2016	Proximal	II	No	G2	1.41	Low	0	13.6767	416
174	133	61	F	2016	Distal	I	No	G2	1.44	Low	0	14.0384	427
175	138	71	F	2016	Proximal	II	No	G2	1.42	Low	0	16.5699	504
176	137	53	F	2016	Proximal	II	No	G2	1.81	High	0	34.2247	1041
177	131	81	F	2016	Proximal	I	No	G2	1.59	Low	0	0.460274	14
178	130	63	F	2016	Proximal	I	No	G2	1.6	Low	0	0.493151	15
179	129	80	M	2015	Distal	I	No	G2	1.62	Low	0	34.8493	1060
180	135	57	M	2015	Proximal	II	No	G2	1.68	High	0	0.789041	24
181	136	46	F	2015	Distal	II	No	G2	1.54	Low	0	33.1397	1008
182	132	69	M	2016	Distal	I	No	G2	1.84	High	0	25.7753	784
183	134	74	F	2014	Distal	II	No	G2	1.53	Low	0	32.3836	985
184	128	58	M	2014	Distal	I	No	G2	1.59	Low	0	31.2	949
185	142	58	F	2016	Proximal	IV	Yes	G2	1.69	High	1	17.8192	542
186	141	54	F	2016	Proximal	IV	Yes	G2	1.54	Low	0	33.074	1006
187	181	76	F	2015	Proximal	IV	Yes	G2	1.81	High	1	11.3425	345
188	158	65	F	2014	Proximal	IV	Yes		1.3	Low	1	13.7096	417
189	140	75	F	2014	Distal	IV	Yes	G2	1.28	Low	1	3.84658	117
190	156	52	F	2013	Distal	IV	Yes	G3	1.57	Low	1	41.5562	1264
191	157	48	F	2013	Proximal	IV	Yes	G3	1.46	Low	1	9.30411	283
192	9	71	F	2013	Proximal	IV	Yes	G1	1.5	Low	1	2.53151	77
193	180	47	M	2013	Distal	IV	Yes	G2	1.38	Low	0	0.460274	14
194	139	46	F	2013	Distal	IV	Yes	G2	1.54	Low	1	16.3726	498
195	188	74	F	2016	Proximal	II	No	G1	1.3	Low	1	18.6411	567
196	185	41	M	2015	Proximal	II	No	G3	1.66	High	0	38.663	1176
197	159	74	M	2016	Proximal	II	No	G2	1.78	High	1	36.4603	1109

## Sheet: Categories
Category	Explanation
Lab ID	Laboratory identification number
PONE ID	Corresponging ID in PLoS One publication
Age	Age at diagnosis
Gender	Male or female
Surgery	Year of surgery
Localisation	Proximal or distal (separated by splenic flexure)
Stage	UICC stage
Metastasis	Presence of distant metastasis
Grade	Histologic grade (G1 - G3)
Intensity	SPTAN1 staining intensity
SPTAN1	SPTAN1 category (SPTAN1-high or SPTAN1-low)
Status	Overall survival status (0 = alive; 1 = deceased)
Survival	Overall survival from diagnosis (in months)
Survival in days	Overall survival from diagnosis (in days)
