# Supplementary material for: SPTAN1 Expression Predicts Treatment and Survival Outcomes in Colorectal Cancer
Source: Cancers (Basel). 2021 Jul 20;13(14):3638. doi: 10.3390/cancers13143638 (PMC8305611; doi:10.3390/cancers13143638)
Supplement: Supplementary file 1 [file cancers-13-03638-s001.zip › Table S2.xlsx]

## Sheet: Database
Sample	Age	Gender	Stage	Metastasis	Survival	Status	Expression	zScore	SPTAN1	Cytoskeleton	Adhesion	Stroma	Immune	Response
TCGA-A6-2670	45	M	II	No	13.9068	0	12.9401	0.361773	High	0.778725	0.899926	1.06692	0.198439	FALSE
TCGA-A6-2671	85	M	IV	Yes	21.3041	0	13.6556	1.83901	High	1.99588	1.40201	1.00474	-0.0633635	FALSE
TCGA-A6-2672	82	F	III	No	16.537	0	13.1898	0.877343	High	0.526743	0.416864	0.888108	1.50683	FALSE
TCGA-A6-2674	71	M	IV	Yes	17.1945	0	11.8274	-1.93556	Low	1.03661	1.2124	2.0739	1.89276	FALSE
TCGA-A6-2675	78	M	II	No	16.9315	0	12.8555	0.187011	High	0.861032	1.28265	1.18569	0.859312	FALSE
TCGA-A6-2676	75	F	II	No	14.6959	0	13.2243	0.948584	High	-0.74758	-0.536102	0.299101	1.31124	FALSE
TCGA-A6-2677	68	F	III	No	24.3288	1	12.894	0.266507	High	-0.432004	-0.514309	-1.12127	-1.68413	FALSE
TCGA-A6-2678	43	F	III	No	14.3671	0	13.012	0.510206	High	-0.0359255	0.675156	0.321162	0.178588	TRUE
TCGA-A6-2679	73	F	II	No	19.5616	0	12.2614	-1.03941	Low	-1.2243	-1.74002	-0.912976	0.507205	TRUE
TCGA-A6-2680	72	F	II	No	17.1616	0	13.0177	0.52189	High	1.10454	0.616806	0.164239	0.0939912	TRUE
TCGA-A6-2681	73	F	II	No	18.1479	0	13.2509	1.00353	High	1.78839	1.38643	1.06718	0.339816	TRUE
TCGA-A6-2682	70	M	IV	Yes	13.9397	1	11.799	-1.99418	Low	0.30794	0.25906	0.671956	0.185617	TRUE
TCGA-A6-2683	57	F	IV	Yes	16.5699	1	13.0104	0.506955	High	0.148331	-0.157392	-1.19883	-1.49096	TRUE
TCGA-A6-2684	75	F	I	No	12.7233	0	13.1224	0.738234	High	1.03453	0.656782	1.0011	0.923882	FALSE
TCGA-A6-2685	48	F	II	No	15.2548	0	12.4165	-0.719341	Low	1.72815	1.20938	1.36662	1.14064	FALSE
TCGA-A6-3807	53	F	III	No	10.9151	0	12.4068	-0.739327	Low	0.46086	0.452597	0.684836	0.627659	FALSE
TCGA-A6-3808	73	M	II	No	9.13973	0	12.399	-0.755454	Low	1.44087	1.15563	1.51258	1.00432	FALSE
TCGA-A6-3809	71	F	II	No	10.2904	0	12.5137	-0.518512	Low	-0.926771	-0.431785	0.380526	1.28434	FALSE
TCGA-A6-3810	62	M	II	No	8.08767	0	12.4174	-0.717498	Low	0.678437	0.95303	1.46837	0.977338	FALSE
TCGA-A6-4105	79	M	II	No	14.4986	1	12.2325	-1.09923	Low	-0.401702	0.291846	0.786809	0.954154	FALSE
TCGA-A6-4107	57	F	III	No	7.59452	0	12.3274	-0.903198	Low	0.516061	0.329407	0.739708	0.346182	TRUE
TCGA-A6-5656	74	M	I	No	15.189	0	12.1825	-1.20249	Low	-0.763871	-0.952823	-1.21452	-1.38048	FALSE
TCGA-A6-5659	82	M	I	No	9.40274	0	12.4675	-0.613947	Low	0.0218722	0.079648	-0.0342608	-0.823858	FALSE
TCGA-A6-5660	73	M	III	No	11.2438	0	12.4391	-0.672655	Low	0.22832	0.310884	0.243297	-0.291414	TRUE
TCGA-A6-5661	80	F	II	No	10.0603	0	13.2881	1.0802	High	-0.470266	-0.410493	-0.437264	0.2417	FALSE
TCGA-A6-5662	46	M	IV	Yes	9.76438	0	12.3012	-0.957361	Low	0.580943	-0.0807509	-0.281267	-1.24742	TRUE
TCGA-A6-5664	80	M	III	No	11.9014	0	13.0047	0.495167	High	1.26158	1.43617	1.15408	1.0131	FALSE
TCGA-A6-5665	84	F	II	No	9.40274	0	13.0507	0.590041	High	-1.39245	-1.50092	-1.19804	0.00680342	FALSE
TCGA-A6-5666	78	M	II	No	8.02192	0	11.9504	-1.68165	Low	-1.60431	-1.78458	-1.33037	-1.57813	FALSE
TCGA-A6-5667	40	F	III	No	10.5205	0	13.2637	1.02991	High	0.0602527	0.460868	0.166766	-0.7653	FALSE
TCGA-A6-6137	55	M	III	No	6.41096	0	12.9245	0.329517	High	-0.322118	0.118421	-0.47741	0.364186	TRUE
TCGA-A6-6138	61	M	I	No	5.95068	0	12.9926	0.470209	High	-0.372073	0.797226	0.876058	1.52417	TRUE
TCGA-A6-6140	62	M	II	No	4.07671	0	12.7845	0.0405082	Low	-0.583032	-0.63584	-1.27955	-0.21022	TRUE
TCGA-A6-6141	31	M	II	No	4.2411	0	12.9701	0.423671	High	0.424671	-0.0990374	-0.0527168	0.481785	FALSE
TCGA-A6-6142	56	F	IV	Yes	4.3726	0	12.8115	0.0961557	Low	1.34265	1.23778	1.22447	0.169637	TRUE
TCGA-A6-6648	56	M	IV	Yes	8.31781	0	13.252	1.00561	High	-0.676257	-0.54165	-1.05551	-0.790452	TRUE
TCGA-A6-6649	66	M	III	No	4.8	0	13.2235	0.946784	High	1.72725	1.33051	0.655357	0.492817	TRUE
TCGA-A6-6650	69	F	II	No	5.65479	0	12.7833	0.0380196	Low	-0.533933	-0.526233	-1.0036	-1.00815	TRUE
TCGA-A6-6651	55	F	III	No	8.15342	0	13.089	0.669179	High	2.20182	2.17292	1.8779	1.51976	FALSE
TCGA-A6-6652	59	M	IV	Yes	4.40548	0	13.2278	0.955693	High	-0.376911	-0.689147	-1.32535	-1.61604	TRUE
TCGA-A6-6653	82	M	I	No	2.9589	0	13.7186	1.96916	High	0.249875	0.32983	-0.144093	0.456797	TRUE
TCGA-A6-6654	65	F	III	No	5.81918	0	12.8526	0.181199	High	2.15762	2.1318	1.82409	1.78373	TRUE
TCGA-A6-6780	74	M	II	No	2.8274	0	12.4229	-0.706057	Low	-1.25206	-1.01796	-0.143797	1.71036	FALSE
TCGA-A6-6781	43	M	III	No	5.19452	0	12.992	0.468934	High	1.58944	1.74905	1.90411	1.60874	TRUE
TCGA-A6-6782	82	M	II	No	5.39178	0	12.6965	-0.141223	Low	0.224393	0.635626	1.22686	0.814756	FALSE
TCGA-A6-A565	34	F	III	No	16.2082	1	12.8432	0.161709	High	1.66289	1.36219	0.833557	1.48665	TRUE
TCGA-A6-A566	55	F	III	No	24.9205	1	12.8341	0.142958	High	1.41094	2.15779	2.06056	1.59985	FALSE
TCGA-A6-A567	56	M	IV	Yes	61.8411	1	12.7219	-0.0888149	Low	0.0703008	-0.120082	-0.343096	-1.27839	FALSE
TCGA-A6-A56B	57	M	III	No	52.4384	0	13.177	0.850925	High	-0.643646	-0.0573358	0.091916	-1.53783	FALSE
TCGA-A6-A5ZU	59	M	III	No	3.8137	0	12.8411	0.157352	High	0.678238	0.564588	0.841437	0.654074	TRUE
TCGA-AA-3488	58	M	IV	Yes	4.99726	1	12.567	-0.40862	Low	-0.916142	-1.59419	-1.42816	-0.570248	TRUE
TCGA-AA-3489	75	M	II	No	1.01918	0	12.7203	-0.0920595	Low	0.776626	1.29239	1.89267	1.62016	FALSE
TCGA-AA-3492	90	F	II	No	0	0	11.804	-1.98396	Low	-1.07909	-1.02678	-0.0941728	0.395036	FALSE
TCGA-AA-3494	55	M	IV	Yes	1.01918	0	12.7844	0.040344	Low	-0.244505	0.0453664	-0.448085	-0.399758	TRUE
TCGA-AA-3495	79	M	I	No	1.01918	0	11.9062	-1.77283	Low	-0.904439	-0.640697	-0.316559	0.197059	FALSE
TCGA-AA-3496	83	F	II	No	1.01918	0	12.7114	-0.110436	Low	-0.471789	0.317752	0.996784	0.993307	FALSE
TCGA-AA-3502	73	M	I	No	1.01918	0	11.7937	-2.00509	Low	-1.47688	-2.23709	-1.49996	-0.030122	FALSE
TCGA-AA-3506	77	M	I	No	0	0	12.3009	-0.958051	Low	-0.439548	-0.185642	0.225608	0.624641	TRUE
TCGA-AA-3509	54	F	II	No	0	0	12.2236	-1.11756	Low	-1.01072	-0.565656	-0.0854227	0.263604	FALSE
TCGA-AA-3511	64	M	II	No	0	0	12.8969	0.272509	High	0.0628161	0.875919	0.70796	-0.10832	TRUE
TCGA-AA-3514	81	F	I	No	0	0	12.8267	0.12768	High	1.31784	1.28648	0.805142	-0.521615	TRUE
TCGA-AA-3516	74	F	III	No	0	0	13.0702	0.630399	High	-0.0703405	0.207467	-0.170422	0.825299	FALSE
TCGA-AA-3517	60	M	II	No	0	0	12.963	0.409074	High	0.357542	0.717563	0.262443	0.07072	TRUE
TCGA-AA-3518	81	F	II	No	1.01918	0	12.8363	0.147366	High	-0.189684	-0.0364994	-0.348676	0.829483	FALSE
TCGA-AA-3519	63	M	III	No	0	0	12.1244	-1.3224	Low	-0.563213	-0.0821762	-0.322705	0.0511529	FALSE
TCGA-AA-3520	86	F	II	No	0	0	12.5723	-0.397655	Low	0.591011	1.09861	0.97746	0.237812	FALSE
TCGA-AA-3521	87	M	II	No	0	0	13.0057	0.497165	High	0.810953	0.905059	0.316212	-0.355968	TRUE
TCGA-AA-3522	67	M	II	No	0	0	12.769	0.00859237	Low	-1.00032	-0.703419	-0.79255	0.0405105	TRUE
TCGA-AA-3524	85	M	II	No	0	0	12.3697	-0.815832	Low	-1.21466	-1.05823	-0.250041	-0.254589	FALSE
TCGA-AA-3525	90	M	III	No	0	0	12.5635	-0.415724	Low	-0.264375	-0.620575	-0.682177	0.342834	FALSE
TCGA-AA-3527	90	F	II	No	0	0	12.9056	0.290536	High	1.08677	0.951489	0.557772	0.451941	TRUE
TCGA-AA-3529	78	F	III	No	0	1	13.2666	1.03586	High	0.496036	0.429617	-0.387573	-0.76627	TRUE
TCGA-AA-3530	80	M	I	No	0	0	12.4761	-0.596157	Low	-0.776329	-0.308541	-0.683821	0.158384	FALSE
TCGA-AA-3531	75	F	II	No	0	0	13.1146	0.722059	High	0.364393	-0.213966	-1.12804	-1.09325	TRUE
TCGA-AA-3532	63	M	II	No	0	0	12.9847	0.45391	High	0.282721	0.670057	1.0174	1.11124	TRUE
TCGA-AA-3534	78	F	II	No	0	0	13.0185	0.523713	High	0.668793	0.648121	0.263677	-0.861785	FALSE
TCGA-AA-3538	54	F	I	No	0	0	12.5218	-0.50191	Low	0.295289	0.752144	0.61696	-0.629742	FALSE
TCGA-AA-3542	69	M	III	No	0	0	12.2569	-1.04888	Low	-1.99412	-1.90649	-1.09728	-0.841242	TRUE
TCGA-AA-3543	84	M	I	No	0	0	12.89	0.258381	High	0.473084	-0.077165	0.516748	1.16383	TRUE
TCGA-AA-3544	68	M	I	No	0	0	12.4338	-0.68354	Low	-0.846946	-0.429821	0.926529	1.28398	TRUE
TCGA-AA-3548	71	F	III	No	0	0	12.9313	0.343594	High	-0.284111	-0.413448	0.187039	0.280854	TRUE
TCGA-AA-3549	69	M	I	No	0	0	12.9439	0.369579	High	-0.188016	0.133805	-0.0588515	0.0377738	FALSE
TCGA-AA-3552	85	M	III	No	0	0	12.8139	0.101279	Low	0.448979	0.11207	0.0938291	0.901516	TRUE
TCGA-AA-3553	61	F	I	No	0	0	12.4522	-0.645557	Low	-0.111758	0.092046	0.622049	0.603529	FALSE
TCGA-AA-3554	62	F	II	No	0	0	12.9468	0.375551	High	1.8159	1.16131	1.25192	1.38768	TRUE
TCGA-AA-3555	81	F	II	No	0.986301	0	13.1716	0.839674	High	0.678267	0.56175	0.36172	-0.350674	FALSE
TCGA-AA-3556	78	M	I	No	0	0	12.6651	-0.205987	Low	-0.67604	-0.218473	-0.0299066	0.337645	FALSE
TCGA-AA-3560	72	F	III	No	0	0	12.6816	-0.171966	Low	-0.299824	-0.396763	0.344104	0.203328	FALSE
TCGA-AA-3561	72	M	II	No	0	0	11.5547	-2.49859	Low	-1.84672	-1.45138	-0.740093	-0.395691	FALSE
TCGA-AA-3562	82	M	III	No	1.01918	0	12.4966	-0.553929	Low	-0.177394	0.272555	0.396152	0.034702	TRUE
TCGA-AA-3655	68	M	II	No	0	0	12.3812	-0.792067	Low	-0.184827	0.28434	0.202874	0.0462408	FALSE
TCGA-AA-3660	51	F	II	No	1.01918	0	12.5299	-0.485067	Low	-0.580216	-0.453708	-0.213677	-0.35268	TRUE
TCGA-AA-3662	80	F	IV	Yes	0	0	12.6323	-0.273811	Low	-0.821064	-0.425374	0.330238	0.579921	FALSE
TCGA-AA-3663	42	M	II	No	1.01918	0	11.3578	-2.90509	Low	-1.80167	-1.56217	-0.672477	0.272919	FALSE
TCGA-AA-3664	74	F	II	No	0	0	12.6427	-0.25229	Low	-0.127107	-0.163237	-0.933692	-0.133977	FALSE
TCGA-AA-3666	68	M	III	No	2.00548	1	12.2854	-0.989854	Low	-0.706517	-0.64377	-0.264109	0.429722	TRUE
TCGA-AA-3667	36	F	I	No	0	0	12.6205	-0.298142	Low	-0.0664717	0.0152422	-0.714304	-0.162669	TRUE
TCGA-AA-3672	90	F	III	No	0	0	13.1722	0.840882	High	0.0323294	0.077556	0.10115	1.40626	FALSE
TCGA-AA-3673	53	F	II	No	0	0	13.2602	1.02254	High	0.410023	0.307076	0.241832	-0.350953	FALSE
TCGA-AA-3678	60	F	III	No	0	0	12.5166	-0.512581	Low	-0.339759	0.028866	-0.275657	0.336665	TRUE
TCGA-AA-3679	59	M	IV	Yes	0.986301	0	12.1297	-1.31142	Low	-0.0904331	0.0319487	-0.0634272	-0.149709	FALSE
TCGA-AA-3680	67	F	IV	Yes	0	0	13.0735	0.637182	High	0.878785	0.206546	-0.222148	0.00421277	FALSE
TCGA-AA-3681	77	F	III	No	0	0	12.9994	0.484092	High	0.880524	0.465829	-0.132806	0.652813	FALSE
TCGA-AA-3684	65	F	IV	Yes	0	0	13.0106	0.507257	High	2.04953	1.94122	1.51567	1.13625	TRUE
TCGA-AA-3688	80	M	IV	Yes	0	0	12.1624	-1.24396	Low	-0.835848	-0.419282	-0.229102	-0.193107	FALSE
TCGA-AA-3692	47	F	IV	Yes	0	0	11.829	-1.93235	Low	-0.65366	-0.419014	0.218872	0.45982	FALSE
TCGA-AA-3693	77	F	IV	Yes	0	0	12.4669	-0.615181	Low	0.150743	-0.61443	-0.614765	-0.86514	FALSE
TCGA-AA-3695	63	F	IV	Yes	0	0	12.9628	0.40869	High	1.07182	0.720339	-1.74834	-3.57722	FALSE
TCGA-AA-3696	75	F	IV	Yes	0	0	12.8696	0.216215	High	1.32164	0.16816	-0.102711	-1.51926	FALSE
TCGA-AA-3697	77	M	III	No	0.953425	0	12.2993	-0.96125	Low	-1.7106	-0.508669	-0.388371	0.302543	FALSE
TCGA-AA-3710	80	F	II	No	1.01918	0	12.7631	-0.00361444	Low	-0.459217	0.220756	0.552085	1.673	FALSE
TCGA-AA-3712	65	M	III	No	0	0	13.1007	0.693324	High	0.0732802	0.792194	0.481591	-0.0185503	TRUE
TCGA-AA-3713	68	M	IV	Yes	0.953425	0	13.1369	0.768048	High	-0.0285624	0.16276	-0.107733	0.756676	TRUE
TCGA-AA-3715	77	M	II	No	0.986301	0	12.3692	-0.816921	Low	1.41321	1.37947	1.54887	1.67875	TRUE
TCGA-AA-3811	84	F	III	No	0.986301	0	12.9811	0.446469	High	0.271895	0.536354	0.263723	0.378627	FALSE
TCGA-AA-3812	82	F	II	No	0	0	12.9889	0.462531	High	2.02241	1.67223	0.87166	0.196859	TRUE
TCGA-AA-3814	85	F	II	No	0	0	12.1833	-1.20083	Low	0.232208	0.835163	1.13593	0.951497	FALSE
TCGA-AA-3815	65	F	II	No	0	0	12.7058	-0.121907	Low	0.0191366	-0.225502	0.0726955	1.24523	FALSE
TCGA-AA-3818	78	F	II	No	0.986301	1	12.4474	-0.655514	Low	0.453768	-0.227065	-0.31802	-0.332921	TRUE
TCGA-AA-3819	41	F	II	No	0	0	12.5202	-0.505257	Low	-0.287385	0.344368	-0.305527	-0.502288	TRUE
TCGA-AA-3821	81	F	I	No	0	0	13.112	0.716744	High	0.510178	0.611045	0.600615	0.298347	FALSE
TCGA-AA-3831	66	M	II	No	0	0	12.4281	-0.695259	Low	-0.140273	0.211123	0.0388097	0.258387	FALSE
TCGA-AA-3833	63	F	II	No	0	0	13.068	0.625829	High	1.66621	1.30947	0.95558	0.671591	TRUE
TCGA-AA-3837	67	M	II	No	1.01918	0	13.1136	0.719967	High	0.477103	0.263049	0.313106	-0.562261	FALSE
TCGA-AA-3841	66	M	II	No	0	0	12.7026	-0.128685	Low	0.76656	0.51122	0.171026	0.380962	TRUE
TCGA-AA-3842	51	M	III	No	1.01918	0	12.4766	-0.595282	Low	0.190023	0.452045	0.842208	-0.0852766	TRUE
TCGA-AA-3844	78	F	III	No	0.920548	0	12.2381	-1.08765	Low	-0.883521	-0.849967	-0.55029	0.076201	FALSE
TCGA-AA-3845	86	F	II	No	0	1	12.3808	-0.79295	Low	0.93243	0.934119	0.509889	0.758934	TRUE
TCGA-AA-3846	74	F	II	No	0.986301	0	12.2976	-0.964688	Low	-0.677659	-0.0504509	0.088604	0.551031	FALSE
TCGA-AA-3848	82	F	III	No	0.986301	0	13.3864	1.28315	High	-0.171816	-0.397322	-0.827721	-0.823024	TRUE
TCGA-AA-3850	74	M	I	No	0	1	12.719	-0.0946906	Low	0.601524	0.436703	0.507848	0.74938	FALSE
TCGA-AA-3851	74	M	II	No	0	0	12.3118	-0.935392	Low	0.0849944	0.10809	0.305212	0.550434	FALSE
TCGA-AA-3852	88	M	II	No	0	1	12.6639	-0.208491	Low	0.254905	0.67297	0.861401	0.377022	TRUE
TCGA-AA-3854	71	F	I	No	1.01918	0	12.6031	-0.333925	Low	-0.425519	-0.158251	-0.747717	-0.433207	TRUE
TCGA-AA-3855	72	M	I	No	0	0	12.826	0.126263	High	0.0859241	0.145751	-0.0638405	0.377706	FALSE
TCGA-AA-3856	59	M	II	No	0.986301	0	12.8744	0.226023	High	-0.340382	-0.172843	0.0510121	0.985473	TRUE
TCGA-AA-3858	67	M	I	No	0	0	12.9356	0.352457	High	-0.266976	0.0716562	0.414754	-0.0636131	TRUE
TCGA-AA-3860	53	F	III	No	0	0	12.8586	0.193534	High	0.302368	0.919432	0.902022	0.597671	FALSE
TCGA-AA-3861	72	M	II	No	0	0	12.1077	-1.35674	Low	-0.962185	-1.83804	-1.66784	0.49796	TRUE
TCGA-AA-3862	82	M	II	No	1.01918	0	11.7078	-2.18252	Low	-1.20393	-0.523729	0.110026	0.949758	TRUE
TCGA-AA-3864	71	M	II	No	0	0	12.4609	-0.627681	Low	-0.0184386	-0.148304	0.246147	-0.206549	FALSE
TCGA-AA-3866	78	F	I	No	0	0	12.8116	0.0963468	Low	0.455709	0.575935	1.28078	1.48904	FALSE
TCGA-AA-3867	74	M	IV	Yes	0	0	12.4604	-0.628631	Low	1.10923	1.25109	1.24441	-0.301424	FALSE
TCGA-AA-3869	76	M	IV	Yes	0	0	12.5666	-0.409341	Low	-0.147558	0.0457763	0.419765	0.774986	TRUE
TCGA-AA-3870	71	F	IV	Yes	0	0	12.991	0.466848	High	2.11493	1.44716	1.2912	0.943035	TRUE
TCGA-AA-3872	45	M	IV	Yes	0	0	13.0179	0.522361	High	2.43316	1.57347	1.70875	0.735543	TRUE
TCGA-AA-3875	78	F	I	No	0	0	12.5734	-0.395266	Low	-0.668197	-0.0315592	0.281159	0.574641	FALSE
TCGA-AA-3877	83	F	I	No	0.986301	0	12.4065	-0.739857	Low	0.833918	0.738787	0.980587	1.03476	FALSE
TCGA-AA-3930	66	M	IV	Yes	0	0	12.7985	0.0693133	Low	-0.644359	-0.17526	0.192796	0.507897	TRUE
TCGA-AA-3939	83	M	II	No	0.986301	0	11.4504	-2.71401	Low	-0.134808	-0.018038	0.203437	0.304079	TRUE
TCGA-AA-3941	84	F	IV	Yes	1.01918	0	12.0901	-1.3932	Low	0.471397	-0.810281	-0.97664	-0.883604	TRUE
TCGA-AA-3947	60	F	II	No	0.986301	0	10.4625	-4.7536	Low	-2.82405	-1.96661	0.544785	-0.240529	FALSE
TCGA-AA-3949	87	F	III	No	0.986301	0	12.0067	-1.56533	Low	0.0115831	-0.32719	1.15755	1.72836	FALSE
TCGA-AA-3950	79	F	II	No	1.01918	0	11.6222	-2.35923	Low	-0.777434	0.944392	1.33793	1.49241	FALSE
TCGA-AA-3952	68	M	III	No	2.00548	1	12.2346	-1.09488	Low	-0.168522	0.343256	0.492491	-0.460162	FALSE
TCGA-AA-3955	38	M	III	No	0	0	11.9666	-1.64824	Low	-1.13346	-0.95076	-0.733412	-0.716366	TRUE
TCGA-AA-3956	65	M	II	No	0	0	12.3605	-0.834845	Low	-0.0578024	0.506285	0.479646	0.0206235	TRUE
TCGA-AA-3966	89	F	II	No	2.00548	0	12.8032	0.079037	Low	0.507956	0.466651	1.27837	1.60143	FALSE
TCGA-AA-3968	55	F	I	No	0	0	12.5276	-0.489887	Low	0.351964	0.666662	0.875521	0.359495	FALSE
TCGA-AA-3970	65	M	II	No	0	0	12.4322	-0.686869	Low	-0.869008	-0.50428	-0.398946	0.35961	FALSE
TCGA-AA-3971	58	M	III	No	0	0	12.3548	-0.84667	Low	-0.101438	0.32015	0.0754354	0.755567	TRUE
TCGA-AA-3972	72	M	IV	Yes	0	0	12.5011	-0.544701	Low	-0.758921	0.0597285	-0.126198	-1.05835	FALSE
TCGA-AA-3973	69	M	IV	Yes	0	0	12.5301	-0.484667	Low	0.120645	-0.0130694	-0.0132074	-0.981296	TRUE
TCGA-AA-3975	80	M	I	No	0.986301	0	12.6471	-0.243185	Low	0.2966	0.38141	0.33369	0.0562227	TRUE
TCGA-AA-3976	70	M	III	No	0	0	12.2364	-1.09113	Low	-0.975483	-0.260236	-0.032748	-0.305206	FALSE
TCGA-AA-3977	65	M			1.01918	0	12.3621	-0.831619	Low	-0.0888521	-0.367854	0.195283	0.577075	FALSE
TCGA-AA-3979	84	M	II	No	0	0	12.1309	-1.30899	Low	-1.81084	-1.70278	-1.19708	-1.15806	FALSE
TCGA-AA-3980	89	F	I	No	0	0	12.5675	-0.407553	Low	-1.0707	-0.754873	0.109159	0.952182	FALSE
TCGA-AA-3982	75	M	III	No	0	0	12.1941	-1.17836	Low	-0.124787	-0.380721	0.710949	0.833689	FALSE
TCGA-AA-3984	61	F	II	No	0	0	12.5049	-0.536745	Low	0.0504687	0.92643	0.580558	0.224878	FALSE
TCGA-AA-3986	73	M	I	No	0.986301	0	12.5536	-0.436131	Low	0.183601	0.142283	0.394225	1.2491	FALSE
TCGA-AA-3989	84	M	IV	Yes	0	0	12.9968	0.478718	High	0.260372	0.197191	0.671153	0.511657	FALSE
TCGA-AA-3994	69	M	III	No	0	0	12.6366	-0.264807	Low	0.512555	0.249679	0.0957201	-0.104166	TRUE
TCGA-AA-A004	76	M	II	No	13.9397	0	13.1579	0.811485	High	-0.706969	-1.35053	-1.37552	-0.357037	TRUE
TCGA-AA-A00A	80	M	II	No	18.0164	0	13.3677	1.24452	High	-0.152002	0.536069	0.500479	0.480003	FALSE
TCGA-AA-A00D	70	M	I	No	19.0027	0	12.7699	0.0102772	Low	-0.0631171	-0.125634	0.827864	1.34205	TRUE
TCGA-AA-A00E	65	M	II	No	30.0164	0	13.4266	1.3661	High	0.0442762	-0.0794391	0.0101863	0.815834	TRUE
TCGA-AA-A00F	66	M	III	No	34.0274	0	13.2576	1.01726	High	1.20278	1.03946	0.400533	-0.562772	FALSE
TCGA-AA-A00J	80	M	III	No	18.0164	0	13.0492	0.586931	High	-0.0258547	0.784939	0.349254	-0.254314	FALSE
TCGA-AA-A00K	79	M	II	No	18.0164	0	13.2014	0.901257	High	0.731384	0.298692	-0.153695	-0.335772	FALSE
TCGA-AA-A00L	66	M	II	No	16.9973	0	13.0413	0.570594	High	-0.485529	-0.175327	-1.03978	-1.08685	FALSE
TCGA-AA-A00N	75	M	II	No	4.01096	1	12.8329	0.140423	High	1.35856	1.43614	1.17521	0.0284616	FALSE
TCGA-AA-A00O	83	F	III	No	27.0247	0	13.0743	0.638875	High	1.58699	1.4423	0.862698	-0.321039	FALSE
TCGA-AA-A00Q	66	F	III	No	27.0247	0	13.5817	1.6865	High	1.41667	0.153756	-0.131627	-0.372009	TRUE
TCGA-AA-A00R	64	F	I	No	0.986301	0	13.6928	1.91587	High	0.156786	-0.0500528	0.368517	1.73907	FALSE
TCGA-AA-A00U	50	M	III	No	16.9973	0	12.9113	0.302374	High	-0.410871	-0.296791	-0.862522	-0.628122	FALSE
TCGA-AA-A00W	80	M	I	No	14.9918	0	13.1145	0.721926	High	-0.73953	-1.11325	-2.27693	-0.682122	FALSE
TCGA-AA-A00Z	70	M	II	No	21.9945	0	13.4541	1.42293	High	-0.00249699	0.130969	-0.613316	-0.616304	FALSE
TCGA-AA-A010	46	F	II	No	20.9753	0	13.2393	0.979496	High	0.0986989	-0.481954	-0.904654	-0.532733	FALSE
TCGA-AA-A017	57	F	II	No	15.0247	0	12.8863	0.250758	High	0.628755	0.171352	0.159272	-0.551624	FALSE
TCGA-AA-A01C	75	M	III	No	15.0247	0	13.2454	0.992103	High	0.742869	0.581606	0.50872	-0.614957	TRUE
TCGA-AA-A01D	47	F	III	No	0.986301	0	13.3241	1.1546	High	1.91287	1.37634	1.12466	0.205993	TRUE
TCGA-AA-A01F	72	M	III	No	13.0192	0	12.959	0.400854	High	-0.205411	-1.5608	-2.0809	-1.37183	TRUE
TCGA-AA-A01G	63	M	II	No	12	0	13.0926	0.676597	High	-0.450927	-0.12574	-1.20121	-1.1611	FALSE
TCGA-AA-A01I	76	M	I	No	12	0	13.3602	1.22906	High	-0.265769	-0.572504	-0.768428	-0.385472	FALSE
TCGA-AA-A01K	74	F	III	No	13.0192	0	12.8361	0.146976	High	1.37276	1.34991	1.00652	0.172101	FALSE
TCGA-AA-A01P	80	F	III	No	38.0712	1	13.1032	0.698399	High	0.69096	0.762659	0.984999	1.66005	FALSE
TCGA-AA-A01Q	48	F	II	No	1.01918	0	12.984	0.452386	High	-0.651959	-1.39692	-0.839549	0.193558	FALSE
TCGA-AA-A01R	47	M	III	No	35.0137	0	13.4995	1.51669	High	-0.284219	-0.587536	-0.242426	1.37013	TRUE
TCGA-AA-A01S	47	F	III	No	1.01918	0	13.3092	1.12376	High	-0.82326	-1.63332	-2.24584	-2.69566	TRUE
TCGA-AA-A01T	63	F	III	No	33.0411	0	13.4208	1.35429	High	-0.167154	-1.37788	-1.80843	-1.29624	TRUE
TCGA-AA-A01V	59	M	I	No	35.0137	0	13.0292	0.545624	High	-0.697558	-0.965147	-2.05785	0.0259747	TRUE
TCGA-AA-A01X	80	F	III	No	26.0055	0	12.4059	-0.741123	Low	0.0553771	-0.224789	-0.784091	-0.949034	TRUE
TCGA-AA-A01Z	68	M	II	No	20.9753	0	12.6077	-0.324532	Low	-1.60524	-1.39359	-1.25998	-1.86173	FALSE
TCGA-AA-A022	88	F	II	No	0	0	13.6786	1.88658	High	0.932576	0.18024	0.348544	1.14061	TRUE
TCGA-AA-A024	81	M	II	No	39.0575	1	13.3891	1.28887	High	0.2339	-0.589513	-1.47774	-0.953067	TRUE
TCGA-AA-A029	67	M	II	No	51.9452	0	13.3988	1.30872	High	0.534221	-0.75368	-1.53772	-1.32871	TRUE
TCGA-AA-A02E	82	F	IV	Yes	2.92603	1	13.0941	0.679624	High	0.747798	-0.662675	-1.1034	-0.779564	TRUE
TCGA-AA-A02F	68	F	IV	Yes	39.9452	0	13.6069	1.7385	High	0.765137	-0.0215998	-0.821321	-2.45378	FALSE
TCGA-AA-A02H	74	F	IV	Yes	2.00548	1	13.0245	0.536111	High	0.426254	0.0263874	-0.401183	-1.11988	FALSE
TCGA-AA-A02J	70	F	IV	Yes	5.03014	1	12.7147	-0.103627	Low	-0.939924	-1.74963	-2.14975	-2.7246	TRUE
TCGA-AA-A02K	50	M	IV	Yes	13.9726	1	12.7789	0.0290149	Low	-0.632531	-1.52266	-1.45443	-1.10142	TRUE
TCGA-AA-A02O	82	M	II	No	0.920548	0	12.7926	0.05731	Low	0.132998	-0.719309	-0.928098	-0.591011	TRUE
TCGA-AA-A02R	84	F	II	No	22.0274	1	13.5349	1.58982	High	0.463548	0.524925	0.523366	1.46834	TRUE
TCGA-AA-A02W	73	F	I	No	40.9644	0	13.0004	0.486149	High	0.019088	-0.0983027	-0.621872	-1.171	FALSE
TCGA-AA-A03F	90	F	III	No	18.0164	1	14.1639	2.88847	High	1.0839	-0.244833	-1.28739	-0.176532	TRUE
TCGA-AA-A03J	65	F	I	No	40.9315	0	13.034	0.555679	High	0.546538	0.252956	0.221324	0.305509	TRUE
TCGA-AD-5900	67	M	I	No	0.0657534	0	12.3146	-0.929761	Low	0.00909434	0.145206	0.582048	0.928057	FALSE
TCGA-AD-6548	81	F	I	No	0.0986301	0	13.2441	0.989415	High	0.398282	0.440189	0.614773	0.905011	FALSE
TCGA-AD-6888	73	M	III	No	4.20822	0	12.8537	0.183403	High	-1.11635	-2.10246	-2.3324	-1.43101	TRUE
TCGA-AD-6889	76	M	II	No	56.5151	0	12.8601	0.196671	High	-0.72904	-1.03174	-0.933126	-0.238143	TRUE
TCGA-AD-6890	65	M			0.789041	0	12.9882	0.461159	High	-0.398332	-0.519503	-0.22202	-0.0991138	FALSE
TCGA-AD-6895	84	M			0.723288	0	13.2306	0.961595	High	1.43146	0.667142	0.36639	0.894683	TRUE
TCGA-AD-6899	84	M	III	No	1.54521	0	13.4965	1.51041	High	0.822849	1.10042	1.25921	1.06464	FALSE
TCGA-AD-6901	78	M			1.01918	0	13.7666	2.06827	High	1.02039	0.79829	1.34352	0.875369	TRUE
TCGA-AD-6963	58	M			0.0986301	0	12.8959	0.270407	High	-1.02379	-0.825652	-0.619008	0.654146	FALSE
TCGA-AD-6964	58	M					12.476	-0.5965	Low	-0.348223	-0.239388	1.54733	1.75345	FALSE
TCGA-AD-6965	62	M			0.19726	0	13.6376	1.80193	High	0.436206	0.0994563	-0.510608	-0.939867	FALSE
TCGA-AD-A5EK	51	M	I	No	0.427397	0	12.7266	-0.0789445	Low	-1.73282	-1.10116	-0.69896	-1.38633	FALSE
TCGA-AF-2687	57	M	III	No	19.5288	0	12.5233	-0.498882	Low	1.68942	1.4586	1.66738	1.32606	FALSE
TCGA-AF-2690	76	F	III	No	17.2274	1	12.3433	-0.870398	Low	1.41816	1.48541	2.07173	1.98142	FALSE
TCGA-AF-2691	48	F	I	No	10.6192	0	12.4141	-0.724157	Low	0.129514	0.354179	0.598254	0.654745	FALSE
TCGA-AF-2692	54	F	II	No	13.5452	0	13.3628	1.23452	High	0.702805	0.867613	0.350902	-0.216043	TRUE
TCGA-AF-2693	75	M	I	No	19.1014	0	12.9235	0.32746	High	0.0963866	0.39662	0.259907	0.460376	TRUE
TCGA-AF-3400	54	M	II	No	12.7233	0	12.0998	-1.37324	Low	0.908166	1.23055	2.02551	2.18538	FALSE
TCGA-AF-3911	48	M	III	No	17.6219	0	12.2523	-1.05825	Low	-0.33809	0.17684	0.372289	0.117007	TRUE
TCGA-AF-3913	60	M			10.389	1	12.6291	-0.280411	Low	1.04514	0.523813	0.371638	-1.197	FALSE
TCGA-AF-4110	77	M	IV	Yes	14.4986	0	11.9945	-1.59046	Low	-0.0964697	0.214271	0.805492	1.0417	TRUE
TCGA-AF-5654	73	F	I	No	8.44932	0	12.3631	-0.829516	Low	-1.36899	-1.23435	-1.14406	-1.3539	FALSE
TCGA-AF-6136	72	F	III	No	7.59452	0	12.5638	-0.415196	Low	-0.590446	-0.569801	-0.49875	-0.198502	FALSE
TCGA-AF-6655	66	M	III	No	6.34521	0	12.6234	-0.292068	Low	-0.386687	0.744109	0.909664	-0.175509	FALSE
TCGA-AF-6672	43	M	IV	Yes	7.33151	0	12.6788	-0.177652	Low	-0.713884	-0.638124	-0.796873	-0.4241	FALSE
TCGA-AG-3574	89	F	II	No	0	0	12.2637	-1.03467	Low	-0.208291	-0.194301	-0.123006	-0.441385	FALSE
TCGA-AG-3575	51	M	II	No	12	0	11.9184	-1.74774	Low	0.816809	0.945199	0.95762	0.672723	FALSE
TCGA-AG-3578	76	F	II	No	0	0	12.8836	0.245204	High	0.02108	0.185861	-0.0818223	-0.0359259	FALSE
TCGA-AG-3580	67	M	I	No	0	0	12.4962	-0.554632	Low	-1.07119	-0.451298	-0.517678	0.473963	FALSE
TCGA-AG-3581	63	M	I	No	1.01918	0	12.559	-0.425023	Low	-0.395309	0.152788	0.188397	0.000354699	FALSE
TCGA-AG-3582	75	M	IV	Yes	1.01918	0	12.6412	-0.255389	Low	0.242314	0.229425	0.39135	-0.159348	FALSE
TCGA-AG-3583	66	M	IV	Yes	2.00548	0	12.3807	-0.793149	Low	-1.52755	-1.20615	-1.00521	0.176359	FALSE
TCGA-AG-3584	60	M	IV	Yes	0	0	12.8085	0.0899647	Low	0.577646	0.752032	0.568038	0.0262571	TRUE
TCGA-AG-3586	72	F	III	No	1.01918	0	12.7921	0.0562274	Low	-0.135426	-0.164898	-0.3482	-0.034204	TRUE
TCGA-AG-3587	65	M	I	No	1.01918	0	12.5924	-0.356061	Low	0.158313	0.241136	0.149686	-0.381833	TRUE
TCGA-AG-3591	66	F	II	No	0	0	11.7867	-2.01955	Low	-1.59519	-1.77403	-0.811827	0.156381	FALSE
TCGA-AG-3592	68	M	II	No	0	0	12.4841	-0.57968	Low	-1.15216	-0.594941	0.0082407	0.214202	FALSE
TCGA-AG-3593	72	F	II	No	0	0	12.7852	0.0419522	Low	-0.257643	0.160244	-0.0659067	0.51621	FALSE
TCGA-AG-3594	77	M	II	No	0	0	12.8163	0.106068	High	-0.195696	-0.319292	-0.0826418	1.22854	FALSE
TCGA-AG-3598	69	M	II	No	0	0	12.8793	0.236177	High	-0.436347	-0.983017	-0.365004	0.527004	TRUE
TCGA-AG-3599	70	M	I	No	0.986301	0	13.0553	0.599676	High	0.108156	-0.353055	-0.498668	0.362127	TRUE
TCGA-AG-3600	62	M	III	No	0	0	13.056	0.601056	High	-0.556613	-0.778414	0.0777794	0.348524	FALSE
TCGA-AG-3601	68	M	III	No	0	0	12.2111	-1.14343	Low	-0.294304	-0.291106	-0.116048	-1.05782	FALSE
TCGA-AG-3602	66	F	III	No	0	0	11.2606	-3.10583	Low	-1.91993	-1.34728	0.351887	0.516156	FALSE
TCGA-AG-3605	85	F	IV	Yes	0.986301	0	11.7218	-2.15366	Low	-1.69542	-1.95291	-1.31626	0.0654546	FALSE
TCGA-AG-3608	79	F	II	No	0	0	12.3487	-0.859275	Low	-0.872389	-0.486098	0.08148	0.608801	FALSE
TCGA-AG-3609	65	F	III	No	0	0	12.8822	0.242177	High	0.369549	0.945571	1.13744	0.478555	FALSE
TCGA-AG-3611	72	M	II	No	0	0	12.2716	-1.0185	Low	-0.989477	-1.26341	-0.814727	0.0294038	TRUE
TCGA-AG-3612	55	F	III	No	0	0	12.5654	-0.41187	Low	-0.200735	0.30504	0.864479	0.113626	FALSE
TCGA-AG-3725	90	F	III	No	0	0	13.1127	0.71808	High	-0.473651	-0.920299	-1.05303	-0.0965427	TRUE
TCGA-AG-3726	63	F	I	No	7.95616	0	12.8922	0.26286	High	0.369665	1.00534	-0.170677	-0.700803	TRUE
TCGA-AG-3727	78	F	III	No	0.953425	0	12.7885	0.048848	Low	0.400532	0.573129	0.0990319	-0.76375	TRUE
TCGA-AG-3728	73	M	III	No	0	0	13.0686	0.626983	High	1.75051	1.25246	1.22565	1.03311	TRUE
TCGA-AG-3732	78	F	I	No	0	0	13.3835	1.27722	High	0.234797	-0.266908	-0.429098	0.71715	TRUE
TCGA-AG-3742	85	F	I	No	0.986301	0	12.9184	0.31686	High	-0.671332	0.218963	0.170839	-0.840897	FALSE
TCGA-AG-3878	64	M	I	No	0.986301	0	13.221	0.941761	High	0.889663	1.39953	1.40005	0.942914	TRUE
TCGA-AG-3881	83	F	II	No	0	0	12.6231	-0.292676	Low	1.00178	1.03381	1.32989	1.00339	TRUE
TCGA-AG-3882	66	F	I	No	0	0	12.4252	-0.701395	Low	0.126021	0.553712	0.770819	1.42448	TRUE
TCGA-AG-3883	69	M	I	No	1.01918	0	12.3409	-0.875372	Low	0.559239	0.851081	1.3884	0.840471	TRUE
TCGA-AG-3885	71	F	III	No	0	0	12.6143	-0.310822	Low	0.0563333	-0.0179754	-0.468983	0.337672	TRUE
TCGA-AG-3887	68	M	II	No	0.920548	0	12.3686	-0.818093	Low	-0.316438	-0.341041	-0.198418	0.120241	FALSE
TCGA-AG-3890	62	M	I	No	0	0	12.9305	0.341926	High	0.523743	-0.0356694	0.386439	0.532228	TRUE
TCGA-AG-3892	57	F	I	No	1.01918	0	12.3586	-0.838754	Low	-0.575352	-0.471229	-0.44225	1.04213	FALSE
TCGA-AG-3893	74	M	III	No	0.986301	0	12.7368	-0.0579263	Low	0.755184	1.10139	0.904696	-0.104601	TRUE
TCGA-AG-3894	65	M	II	No	0.986301	0	12.7927	0.0574175	Low	0.133788	-0.31948	-0.390629	-0.466673	FALSE
TCGA-AG-3896	85	F	I	No	1.01918	0	12.6726	-0.190633	Low	0.388006	0.511385	0.482385	-0.0754565	TRUE
TCGA-AG-3898	61	M	II	No	0	0	13.0399	0.567891	High	0.683844	0.563556	0.644883	0.312474	FALSE
TCGA-AG-3901	67	F	III	No	0	0	12.7499	-0.0310296	Low	1.82452	1.68478	2.01786	1.30679	FALSE
TCGA-AG-3909	69	F	III	No	0	0	13.3456	1.19891	High	0.281235	0.659541	0.0692698	-0.111248	TRUE
TCGA-AG-3999	61	F	III	No	1.01918	0	12.9778	0.439649	High	1.10029	0.264278	0.0255179	-1.01249	TRUE
TCGA-AG-4001	74	F	II	No	1.01918	0	12.9004	0.279827	High	0.870132	1.49959	1.4447	0.292902	FALSE
TCGA-AG-4005	64	M	IV	Yes	0	0	13.3308	1.16834	High	0.802462	0.835207	0.5618	-0.671036	TRUE
TCGA-AG-4007	87	M	IV	Yes	1.01918	0	12.7513	-0.0280954	Low	0.0393035	0.819654	0.828436	0.527936	TRUE
TCGA-AG-4008	63	M	II	No	1.01918	0	12.5138	-0.518422	Low	0.686051	1.29114	1.103	0.0179447	FALSE
TCGA-AG-4015	85	F	II	No	0	0	12.8314	0.137296	High	-0.25642	-0.262959	-0.485996	-0.458668	TRUE
TCGA-AG-4021	84	F	IV	Yes	0	0	12.6179	-0.303505	Low	1.16343	1.09496	0.499907	-0.746916	TRUE
TCGA-AG-4022	59	F	II	No	0.986301	0	12.0959	-1.38122	Low	0.373825	0.76147	0.844132	0.782789	TRUE
TCGA-AG-A002	35	M	I	No	20.9425	0	12.3762	-0.802399	Low	0.663021	0.248333	-1.40035	-2.48892	FALSE
TCGA-AG-A008	50	F	I	No	13.9068	0	13.4516	1.41773	High	-0.0919516	-1.38783	-2.23573	-1.04134	FALSE
TCGA-AG-A00C	49	F	III	No	6.01644	0	13.4818	1.4801	High	-0.702289	-1.7288	-1.82149	-0.699158	FALSE
TCGA-AG-A00H	75	M	II	No	25.9397	0	13.4987	1.51495	High	0.538905	1.37089	0.816815	-1.15509	TRUE
TCGA-AG-A00Y	68	M	II	No	23.0137	0	13.5256	1.57054	High	-0.260137	-0.365591	-1.04631	-0.00733255	TRUE
TCGA-AG-A011	80	M	II	No	17.0301	0	13.0606	0.610495	High	0.00558388	0.398829	-0.0833023	-0.717257	TRUE
TCGA-AG-A014	86	M	I	No	15.9123	0	12.6695	-0.196967	Low	-0.341534	-0.5495	-1.05161	-1.8003	FALSE
TCGA-AG-A015	64	F	I	No	13.0192	0	13.292	1.08838	High	0.381718	-0.317852	-1.46551	-1.45867	TRUE
TCGA-AG-A016	55	M	IV	Yes	1.01918	0	13.368	1.24516	High	-0.315057	-0.956075	-1.56038	-2.68159	TRUE
TCGA-AG-A01J	59	F	II	No	1.01918	0	13.0973	0.686409	High	-0.073569	-0.461729	-1.3391	-0.813136	TRUE
TCGA-AG-A01L	58	M	III	No	12	0	13.838	2.21551	High	0.509002	-0.320096	-1.13942	-1.28446	TRUE
TCGA-AG-A01N	68	F	IV	Yes	12	0	13.0824	0.655516	High	0.0235433	-0.399227	-0.896761	-1.9597	FALSE
TCGA-AG-A01W	67	F	II	No	70.0274	0	12.7464	-0.0382143	Low	-0.462056	-0.744517	-0.939642	-0.0926149	FALSE
TCGA-AG-A01Y	49	F	II	No	63.9781	0	13.2156	0.930461	High	0.528887	0.632209	0.300332	0.00414586	FALSE
TCGA-AG-A020	57	F	III	No	10.9808	0	13.355	1.21839	High	-0.833753	-1.59806	-2.03618	-1.37199	FALSE
TCGA-AG-A023	62	F	IV	Yes	51.9781	1	13.3917	1.29409	High	1.03884	1.10345	0.675739	-0.218688	TRUE
TCGA-AG-A025	62	F	I	No	49.9397	0	13.3914	1.29358	High	0.198217	0.186052	-0.117319	-0.825751	TRUE
TCGA-AG-A026	66	M	II	No	1.93973	1	12.9714	0.426457	High	2.00843	0.459589	-0.519983	-1.99301	TRUE
TCGA-AG-A02G	66	M	IV	Yes	38.926	1	12.54	-0.464281	Low	-0.341292	-0.820488	-1.64742	-0.773778	TRUE
TCGA-AG-A02N	67	M	II	No	61.9397	0	12.8623	0.20118	High	-0.396205	-1.04786	-1.25575	0.0486385	FALSE
TCGA-AG-A02X	77	M	I	No	40.9644	0	12.7679	0.00622819	Low	-1.03587	-1.2859	-1.74562	-1.14192	TRUE
TCGA-AG-A032	68	M	III	No	38.0055	0	13.5926	1.70889	High	1.27041	0.280124	-0.590762	-0.660261	TRUE
TCGA-AG-A036	71	M	III	No	72.0658	0	13.3474	1.20269	High	0.172041	0.250855	0.156448	-0.345119	FALSE
TCGA-AH-6544	60	M			0.493151	0	12.4778	-0.592717	Low	-0.805689	-1.73088	-1.89823	-2.17613	TRUE
TCGA-AH-6547	79	F			1.44658	0	12.7452	-0.0405998	Low	0.906811	1.36298	1.1704	1.6185	TRUE
TCGA-AH-6549	66	M			0.19726	0	13.0165	0.519406	High	0.567835	0.901552	0.317128	-0.380571	FALSE
TCGA-AH-6643	50	M	III	No	0.690411	0	13.1592	0.814072	High	0.350195	0.300689	-0.35012	-0.769797	TRUE
TCGA-AH-6644	73	M			0.723288	0	13.4815	1.47947	High	0.786362	0.957837	1.01856	0.351031	FALSE
TCGA-AH-6897	48	M	I	No	4.60274	0	13.3219	1.15005	High	-0.897885	-0.926081	-1.329	-1.37428	FALSE
TCGA-AH-6903	46	M	III	No			12.9221	0.324616	High	-0.519831	-0.791923	-1.30133	-0.918584	FALSE
TCGA-AM-5820	59	F	IV	Yes			12.092	-1.38931	Low	0.323523	0.180695	-0.106522	-1.17038	FALSE
TCGA-AM-5821	68	F	II	No	0.920548	0	11.8502	-1.88856	Low	0.182367	0.60509	0.301136	1.17839	FALSE
TCGA-AU-3779	80	F	II	No	14.4658	0	12.609	-0.32189	Low	-0.811056	0.350652	0.558524	0.667307	FALSE
TCGA-AU-6004	69	F	I	No	6.67397	0	13.3276	1.1618	High	0.726719	0.588737	0.707966	1.2116	FALSE
TCGA-AY-4070	50	F	III	No	16.3068	1	12.7197	-0.0932806	Low	1.31942	0.836213	-0.0171659	-0.0998835	FALSE
TCGA-AY-4071	63	F	I	No	0.953425	1	12.7022	-0.129324	Low	0.737644	0.635964	0.652986	1.00784	TRUE
TCGA-AY-5543	65	F	IV	Yes	7.56164	0	12.4485	-0.653272	Low	-1.74325	-1.43684	-1.07746	0.60181	FALSE
TCGA-AY-6196	47	M	III	No	0.19726	0	12.8176	0.108903	High	2.36562	2.05652	2.29007	2.44556	TRUE
TCGA-AY-6197	60	M	II	No	3.68219	0	13.1251	0.743627	High	-0.76428	-0.142465	-1.0558	0.327467	TRUE
TCGA-AY-6386	66	F	III	No	5.52329	0	13.4409	1.39572	High	0.30956	0.0264748	-0.786727	0.219271	TRUE
TCGA-AY-A54L	74	F	I	No	5.19452	0	12.1097	-1.35266	Low	-1.59434	-2.45058	-2.32809	-2.03392	TRUE
TCGA-AZ-4308	47	F	III	No	56.3507	0	12.556	-0.431298	Low	0.205032	0.457763	0.583918	-0.321684	TRUE
TCGA-AZ-4313	51	F	I	No	31.463	0	12.0054	-1.56815	Low	-1.47439	-1.89469	-1.18282	-1.14712	FALSE
TCGA-AZ-4315	61	M	II	No			11.8279	-1.93459	Low	-1.20701	-1.26684	-0.141633	0.221092	FALSE
TCGA-AZ-4323	37	M	IV	Yes	1.4137	1	12.4997	-0.547519	Low	1.50604	1.06728	0.871896	1.72963	FALSE
TCGA-AZ-4614	71	F	IV	Yes	5.65479	1	13.0211	0.529067	High	-0.504684	-1.09772	-1.89977	-0.880984	FALSE
TCGA-AZ-4615	84	M	III	No	16.6027	0	13.0035	0.492712	High	0.245882	-0.185265	0.66198	1.27008	FALSE
TCGA-AZ-4616	82	F	IV	Yes	5.12877	1	12.5852	-0.371043	Low	0.0516984	-0.543198	-0.304335	0.527414	TRUE
TCGA-AZ-4681	79	F	II	No	71.6712	0	12.4195	-0.713116	Low	-1.5578	-2.10772	-1.99841	-2.30892	TRUE
TCGA-AZ-4684	49	M	IV	Yes	56.0548	0	12.1857	-1.19574	Low	-0.0518825	0.139887	0.656473	0.679743	TRUE
TCGA-AZ-5403	43	M	II	No	62.7945	1	11.3928	-2.8328	Low	-0.524537	0.0429089	0.476009	-0.408429	FALSE
TCGA-AZ-5407	51	F	I	No	45.863	0	12.2575	-1.04759	Low	-1.55486	-1.82755	-1.43059	0.197429	FALSE
TCGA-AZ-6598	77	F	II	No	49.4137	1	12.6529	-0.231198	Low	-0.946169	-0.907854	-0.389248	0.578199	TRUE
TCGA-AZ-6599	72	M	I	No	6.73973	1	11.9784	-1.62382	Low	-0.999898	-2.26359	-2.26383	-1.3971	TRUE
TCGA-AZ-6600	64	M	IV	Yes	12.0986	1	12.9414	0.364348	High	1.12632	0.892401	0.855846	0.673954	TRUE
TCGA-AZ-6601	68	M	II	No	99.9781	1	13.2325	0.965416	High	0.411377	-0.0101753	0.733601	1.24826	FALSE
TCGA-AZ-6603	77	F			29.5562	1	12.7361	-0.0593444	Low	0.0489576	0.549502	0.687709	0.46498	FALSE
TCGA-AZ-6605	77	M	III	No	5.2274	1	12.6065	-0.326978	Low	0.405191	1.38373	1.52859	1.04421	TRUE
TCGA-AZ-6606	81	M	IV	Yes	11.737	1	12.7139	-0.105162	Low	-0.142157	-0.794594	-1.49596	-0.688101	TRUE
TCGA-AZ-6607	69	M	IV	Yes	3.18904	1	13.0948	0.68122	High	2.38089	2.3669	1.64143	1.05387	TRUE
TCGA-AZ-6608	55	F	III	No	1.93973	1	12.0743	-1.4259	Low	-1.78101	-2.66977	-2.38032	-1.77366	FALSE
TCGA-BM-6198	73	M	III	No	10.1918	0	12.6794	-0.176523	Low	0.05591	0.133085	0.632933	1.12789	FALSE
TCGA-CA-5254	42	F	II	No	0.164384	0	12.7335	-0.0647747	Low	0.108294	-0.575636	0.272262	-0.348413	FALSE
TCGA-CA-5255	45	M	II	No	0.0657534	0	12.5236	-0.498211	Low	0.501579	-1.33732	-1.67574	-1.03069	TRUE
TCGA-CA-5256	54	F	II	No	0	0	11.2392	-3.14991	Low	-3.1194	-2.43073	-0.46255	0.0983464	FALSE
TCGA-CA-5796	52	F	II	No	0.394521	0	13.1645	0.825012	High	-0.702314	-0.51116	-1.10848	0.150722	TRUE
TCGA-CA-5797	56	M	II	No	0.263014	0	12.6582	-0.220232	Low	0.167401	0.591916	0.41537	0.0170425	TRUE
TCGA-CA-6715	63	M	III	No	0.0657534	0	12.5965	-0.347728	Low	-0.772909	-0.867887	-1.25251	-1.89155	FALSE
TCGA-CA-6716	65	M	II	No	0.263014	0	12.9371	0.355567	High	-0.155005	0.0330664	-0.25372	-1.86666	FALSE
TCGA-CA-6717	57	M	II	No			12.9421	0.365858	High	0.892179	0.935418	1.34133	1.18872	TRUE
TCGA-CA-6718	46	M	II	No			12.7179	-0.0970539	Low	0.313276	0.181985	0.478689	1.43785	FALSE
TCGA-CA-6719	77	M	II	No	1.34795	0	13.2858	1.07546	High	1.02709	0.957041	0.915964	0.411731	FALSE
TCGA-CI-6619	41	M	IV	Yes	6.01644	0	12.7854	0.0423048	Low	-0.0318604	0.18559	-0.0406618	0.370612	FALSE
TCGA-CI-6620	41	F	IV	Yes	6.01644	0	13.6269	1.77977	High	0.244984	0.211369	0.24316	-0.602581	TRUE
TCGA-CI-6621	63	M	III	No	0	0	12.6986	-0.136803	Low	-0.352598	0.741272	0.701958	0.647307	FALSE
TCGA-CI-6622	74	M	II	No	6.93699	0	13.2224	0.944502	High	-0.552649	-0.366034	-0.932817	-0.941168	TRUE
TCGA-CI-6623	44	M	I	No	9.36986	0	13.1259	0.745288	High	-1.00849	-0.722649	-0.266508	-0.154031	TRUE
TCGA-CI-6624	53	F	I	No	4.70137	0	13.3869	1.28414	High	0.560544	1.1416	0.827619	0.683128	TRUE
TCGA-CK-4947	46	F	IV	Yes	17.5233	0	13.1757	0.84815	High	0.0650581	0.564766	0.655566	0.836766	TRUE
TCGA-CK-4948	45	F	III	No	102.444	0	12.9085	0.296451	High	0.543551	0.421839	0.556102	-0.0116844	FALSE
TCGA-CK-4950	68	F	III	No	40.3068	0	12.6227	-0.293502	Low	0.0852596	0.0284421	0.0322097	0.826858	TRUE
TCGA-CK-4951	79	F	II	No	70.1589	1	12.4877	-0.572308	Low	0.382468	0.568962	0.989114	1.15473	FALSE
TCGA-CK-4952	48	F	III	No	15.5836	0	12.0832	-1.40733	Low	-1.03039	-0.687786	-0.860393	-0.615296	FALSE
TCGA-CK-5912	82	M	I	No	48.0329	0	13.175	0.846828	High	-0.524402	-0.00815568	-0.32774	-0.870781	TRUE
TCGA-CK-5913	58	F	II	No	28.0438	0	13.6262	1.77835	High	0.727095	0.417476	0.40256	0.685766	FALSE
TCGA-CK-5914	81	M	III	No	21.9945	0	12.7475	-0.0359769	Low	-1.57229	-0.366661	-0.0953327	-0.131806	FALSE
TCGA-CK-5915	63	M	I	No	0	0	13.2233	0.946546	High	-1.08498	-0.697155	-1.27118	-2.12227	FALSE
TCGA-CK-5916	71	F	I	No	21.0082	1	13.301	1.10683	High	0.45283	0.333439	0.668381	1.32514	TRUE
TCGA-CK-6746	84	F	II	No	0	0	13.078	0.646511	High	-1.67704	-1.43787	-0.715383	1.20844	FALSE
TCGA-CK-6747	87	F	II	No	2.92603	0	12.577	-0.387907	Low	0.119906	0.152631	-0.181952	-0.00514348	TRUE
TCGA-CK-6748	45	F	IV	Yes	2.00548	0	12.7535	-0.0234155	Low	1.35768	1.37862	0.998999	0.219142	TRUE
TCGA-CK-6751	88	F	I	No	103.036	0	13.0246	0.536194	High	-0.241764	0.413027	0.500692	0.090607	TRUE
TCGA-CL-4957	79	F	III	No	13.9726	0	12.2369	-1.09007	Low	-0.982167	-0.0496398	-0.45995	-1.0322	FALSE
TCGA-CL-5917	71	F	III	No	60	0	12.9777	0.439283	High	0.756639	0.337911	-0.346599	-1.81359	FALSE
TCGA-CL-5918	90	F	II	No	7.98904	0	11.5239	-2.56224	Low	-1.86079	-1.81883	-1.45865	-0.474829	FALSE
TCGA-CM-4743	69	M	II	No	6.04932	0	12.4569	-0.635841	Low	-0.0391907	-0.902956	-0.742679	0.854675	FALSE
TCGA-CM-4746	61	M	I	No	22.9808	0	11.9159	-1.75277	Low	-1.55109	-1.80227	-1.73307	-0.992721	TRUE
TCGA-CM-4747	47	M	IV	Yes	8.02192	0	12.8243	0.122735	High	-0.173046	-0.327491	-0.125623	-0.507968	TRUE
TCGA-CM-4748	53	M	III	No	7.03562	0	12.907	0.293434	High	0.970592	0.630105	-0.62527	-1.34315	TRUE
TCGA-CM-4750	34	F	III	No	8.02192	0	12.913	0.305843	High	-0.0923103	-0.535164	-0.354524	-0.290616	FALSE
TCGA-CM-4751	62	M	III	No	19.9562	0	13.0379	0.563772	High	1.09108	0.468837	0.528287	0.951623	TRUE
TCGA-CM-4752	58	M	II	No	4.04384	0	12.1573	-1.25437	Low	-0.949061	-0.446849	0.638782	0.782418	FALSE
TCGA-CM-5341	82	F	III	No	6.01644	0	11.3289	-2.96471	Low	-1.84288	-1.16511	1.4437	1.236	FALSE
TCGA-CM-5344	39	F	III	No	9.99452	0	13.2708	1.04458	High	0.888457	0.747099	0.622446	-0.845261	FALSE
TCGA-CM-5348	72	M	III	No	12.9205	0	13.7462	2.026	High	2.57848	2.04604	1.37321	0.952468	FALSE
TCGA-CM-5349	68	F	II	No	11.0137	0	12.4208	-0.710391	Low	0.913207	0.69932	0.55478	0.215945	FALSE
TCGA-CM-5860	44	M	II	No	9.99452	0	11.8537	-1.88116	Low	-0.290865	0.519385	1.13951	0.529238	FALSE
TCGA-CM-5861	63	F	II	No	11.0137	0	12.8375	0.149933	High	-0.396428	-0.830895	-1.14292	-0.492998	TRUE
TCGA-CM-5862	80	M	IV	Yes	5.03014	1	11.7672	-2.05985	Low	-2.01334	-1.48828	-0.299812	-1.87399	FALSE
TCGA-CM-5863	60	F	III	No	9.99452	0	13.0573	0.603705	High	1.26828	1.07771	0.691232	0.253598	TRUE
TCGA-CM-5864	60	M	I	No	2.00548	0	12.0252	-1.52725	Low	-1.86728	-1.58116	-0.724758	-0.174159	TRUE
TCGA-CM-5868	59	F	IV	Yes	9.99452	0	13.0289	0.545047	High	-0.0861892	-0.444522	0.108585	-0.651432	FALSE
TCGA-CM-6161	36	F	I	No	6.96986	0	13.0354	0.558553	High	-0.306026	-0.376624	0.293114	0.339802	FALSE
TCGA-CM-6162	48	F	III	No			13.2555	1.01304	High	2.10221	2.21505	1.90636	1.71829	FALSE
TCGA-CM-6163	74	M	I	No	2.9589	0	13.1529	0.801027	High	0.000964668	-0.0981149	0.629547	0.616892	TRUE
TCGA-CM-6164	46	F	II	No	16.011	0	12.9299	0.340666	High	0.228629	0.101041	-0.0899992	0.155049	FALSE
TCGA-CM-6165	74	M	II	No	6.96986	0	12.5682	-0.406043	Low	-0.0469168	1.17935	0.862497	0.294998	FALSE
TCGA-CM-6166	48	F	I	No	13.9397	0	12.381	-0.792552	Low	-1.0413	-0.342044	-0.641732	-2.14879	FALSE
TCGA-CM-6167	57	F	III	No	4.01096	0	12.9711	0.425832	High	2.10338	1.95802	1.9009	0.894073	FALSE
TCGA-CM-6168	84	F	II	No	5.95068	0	13.3825	1.27512	High	1.56319	1.80395	1.47138	0.872502	TRUE
TCGA-CM-6169	67	M	II	No	7.98904	0	12.7457	-0.0396642	Low	0.416738	1.05045	1.44349	1.45702	FALSE
TCGA-CM-6170	73	F	I	No	7.95616	0	13.2198	0.93928	High	-0.261344	0.370176	0.597085	0.274	FALSE
TCGA-CM-6171	77	F	I	No	5.95068	0	13.195	0.888051	High	-0.303279	0.189683	-0.63336	0.0888069	FALSE
TCGA-CM-6172	70	F	III	No	6.93699	0	13.0323	0.552014	High	-0.608825	0.238931	0.128406	-0.48702	FALSE
TCGA-CM-6674	39	M	II	No	4.89863	0	12.5131	-0.519787	Low	0.092973	-0.283117	0.428155	0.56718	TRUE
TCGA-CM-6675	35	M	IV	Yes	4.99726	0	12.3722	-0.810673	Low	-0.773914	-0.352932	-0.658332	-0.654019	TRUE
TCGA-CM-6676	82	M	I	No	4.99726	0	12.725	-0.0822656	Low	0.00567533	0.19938	0.0167531	-1.21003	FALSE
TCGA-CM-6677	75	F	II	No	4.99726	0	13.2025	0.903568	High	-1.07616	-0.161675	0.565514	0.181862	FALSE
TCGA-CM-6678	63	F	IV	Yes	4.01096	0	12.8333	0.14126	High	0.5011	-0.252375	-0.742537	-1.43212	TRUE
TCGA-CM-6679	58	M	II	No	4.01096	0	12.8868	0.251768	High	0.661165	1.13058	1.11455	0.407874	TRUE
TCGA-CM-6680	78	F	III	No	2.99178	0	12.7629	-0.00401401	Low	0.448729	0.512263	0.752162	0.721982	TRUE
TCGA-D5-5537	83	M	III	No	14.9918	0	13.0701	0.630111	High	-0.118775	-0.154442	0.072751	-0.737844	TRUE
TCGA-D5-5538	60	F	III	No	6.70685	0	12.2348	-1.09435	Low	0.305083	0.416175	0.800029	1.18973	TRUE
TCGA-D5-5539	60	M	III	No	0.986301	0	12.888	0.254153	High	0.293229	0.520061	0.685249	0.384252	TRUE
TCGA-D5-5540	73	M	II	No	6.50959	0	10.3415	-5.00338	Low	-3.1541	-2.74738	-0.759711	-0.62893	FALSE
TCGA-D5-5541	63	M	III	No	6.6411	0	12.5013	-0.544215	Low	-0.535761	-0.123033	0.510921	0.455494	FALSE
TCGA-D5-6529	69	M	II	No	8.54795	0	13.0581	0.605304	High	0.430932	1.10716	1.1634	1.2466	TRUE
TCGA-D5-6530	53	M	I	No	8.90959	0	12.8689	0.214685	High	-0.350596	-0.621933	-0.12327	0.993229	TRUE
TCGA-D5-6531	75	M	II	No	0.558904	0	13.1792	0.855413	High	-0.130319	0.123574	0.496263	0.595202	FALSE
TCGA-D5-6532	61	M	II	No	3.51781	0	12.5834	-0.374599	Low	-1.17544	-0.99978	-0.938994	-1.05287	TRUE
TCGA-D5-6533	68	F	III	No	1.31507	0	12.6593	-0.218084	Low	-0.897642	-0.417358	-0.166298	0.099702	FALSE
TCGA-D5-6534	62	F	II	No	7.92329	0	13.5304	1.58059	High	2.65378	2.34963	2.10363	2.12015	TRUE
TCGA-D5-6535	80	F	III	No	0.328767	0	12.6839	-0.16714	Low	0.128778	0.408733	0.190083	0.759451	TRUE
TCGA-D5-6536	73	M	II	No	9.43562	0	12.3205	-0.917574	Low	0.319362	0.0233746	0.0291484	-0.324602	TRUE
TCGA-D5-6537	64	M	III	No			12.5354	-0.473829	Low	-1.33616	-1.24918	-1.42004	-0.57439	FALSE
TCGA-D5-6538	79	F	III	No	8.08767	0	12.8546	0.185239	High	-0.556494	-0.745971	-1.43956	-3.01452	FALSE
TCGA-D5-6539	45	F	III	No	4.73425	0	13.3317	1.17019	High	0.151797	0.139475	-0.490882	0.303212	TRUE
TCGA-D5-6540	66	M	I	No	6.11507	0	12.9827	0.449649	High	-0.320375	0.0215433	-0.28805	0.399666	TRUE
TCGA-D5-6541	49	M	II	No	3.55068	0	12.8293	0.132948	High	0.498475	0.352673	1.15684	1.03911	FALSE
TCGA-D5-6898	51	F	I	No	1.47945	0	13.2015	0.901425	High	0.858177	1.20298	0.735853	0.394437	FALSE
TCGA-D5-6920	77	F	II	No	3.64932	0	12.99	0.464877	High	-0.281365	0.264601	-0.240377	0.555204	TRUE
TCGA-D5-6922	76	M	III	No	4.3726	0	13.1171	0.727243	High	0.842114	1.14728	0.930213	0.0160112	TRUE
TCGA-D5-6924	68	M	II	No	2.89315	0	13.006	0.497887	High	0.171328	1.26032	1.25345	0.856842	FALSE
TCGA-D5-6926	65	M	III	No	3.12329	0	12.8412	0.157648	High	0.438473	1.17675	1.14855	0.368994	TRUE
TCGA-D5-6927	34	M	II	No	2.20274	0	13.5185	1.55596	High	0.687984	0.071362	0.805054	1.08325	FALSE
TCGA-D5-6928	80	M	II	No	0.657534	0	13.1578	0.811215	High	1.16011	1.5306	1.68545	2.69921	FALSE
TCGA-D5-6929	49	F	IV	Yes	4.76712	0	12.7516	-0.0274019	Low	-0.122148	-0.0968845	0.769601	0.2028	FALSE
TCGA-D5-6930	67	M	II	No	1.47945	0	13.1774	0.851703	High	0.144353	0.078896	0.861291	0.997945	TRUE
TCGA-D5-6931	77	M	III	No	1.4137	0	13.3195	1.14498	High	0.36017	1.03973	0.520308	0.658575	FALSE
TCGA-D5-6932	69	M	II	No	0.624658	0	13.4143	1.34087	High	-0.060718	0.386385	0.429355	0.131012	FALSE
TCGA-DC-4749	57	M	I	No	11.0137	0	11.765	-2.06441	Low	-1.44877	-0.99043	-0.83304	-0.716956	TRUE
TCGA-DC-5337	69	M	I	No	9.99452	0	11.5441	-2.52052	Low	-2.59208	-1.6433	-0.628421	0.518065	FALSE
TCGA-DC-5869	62	F	III	No	5.03014	0	11.7833	-2.02666	Low	-1.49102	-0.812668	0.108496	-0.455061	FALSE
TCGA-DC-6154	57	F	IV	Yes	8.97534	0	12.5608	-0.421278	Low	0.264734	0.446821	-0.494116	-0.795429	FALSE
TCGA-DC-6155	31	F	III	No	7.36438	0	13.3667	1.24262	High	-1.65991	-1.69709	-0.751986	-0.423066	FALSE
TCGA-DC-6156	62	M	IV	Yes	6.96986	0	13.3363	1.17981	High	1.66771	1.62409	1.58037	1.35188	TRUE
TCGA-DC-6157	48	M	I	No	27.9123	0	12.8697	0.21646	High	-0.532857	0.0543472	-0.339956	-0.627707	FALSE
TCGA-DC-6158	70	M	I	No	10.9808	1	12.7055	-0.122558	Low	0.510156	1.12983	1.46965	0.893222	FALSE
TCGA-DC-6160	68	M	I	No	19.989	0	13.513	1.54459	High	-1.06683	-0.555623	-0.733217	0.363602	FALSE
TCGA-DC-6682	57	M	II	No	3.97808	0	12.7804	0.0319596	Low	-1.42651	-1.34197	-1.01341	-0.827077	FALSE
TCGA-DC-6683	43	M	III	No	4.99726	0	12.5334	-0.477863	Low	-0.541984	0.124482	0.094233	-0.520452	TRUE
TCGA-DM-A0X9	71	F	II	No			12.6126	-0.314311	Low	-0.832152	-0.835537	-0.735953	-0.0516098	TRUE
TCGA-DM-A0XD	65	M	II	No	24.4274	1	12.3066	-0.946194	Low	-0.961895	-1.017	-0.54218	-1.00042	FALSE
TCGA-DM-A0XF	68	F	III	No	38.2027	1	12.1792	-1.20931	Low	-1.18501	-1.29193	-0.236055	-0.193942	FALSE
TCGA-DM-A1D0	79	F	II	No	119.047	0	12.7475	-0.0358635	Low	-1.11978	-1.72287	-2.0679	-2.98224	FALSE
TCGA-DM-A1D4	80	M	II	No	92.7452	1	12.1823	-1.20276	Low	-2.05244	-2.18893	-2.06416	-0.673855	TRUE
TCGA-DM-A1D6	88	M	II	No	49.9068	1	12.8038	0.0804375	Low	-0.729061	-2.02321	-1.86679	-2.72289	FALSE
TCGA-DM-A1D7	82	M	II	No	13.2822	1	12.1454	-1.279	Low	-1.28999	-0.69312	-0.883126	-0.46858	FALSE
TCGA-DM-A1D8	50	F			12.5918	1	12.4062	-0.740493	Low	-1.69607	-1.64489	-1.28975	-1.30105	TRUE
TCGA-DM-A1D9	67	F	II	No	129.107	0	12.6591	-0.218433	Low	-1.46297	-1.47686	-1.01159	-1.38572	TRUE
TCGA-DM-A1DA	71	F	III	No	7.46301	1	12.8518	0.179472	High	-1.13906	-1.88915	-1.36401	-1.07677	FALSE
TCGA-DM-A1DB	68	M	II	No	44.3178	1	12.2652	-1.0317	Low	-1.65736	-2.24324	-2.01145	-0.640969	FALSE
TCGA-DM-A1HA	82	M	III	No	129.107	0	12.8661	0.209022	High	-0.971951	-1.89276	-2.48786	-1.22081	TRUE
TCGA-DM-A1HB	75	M	III	No	124.077	0	12.0732	-1.42815	Low	-1.25176	-0.796522	-0.945255	-1.35297	FALSE
TCGA-DM-A280	70	F	II	No	7.72603	1	12.6168	-0.305703	Low	-0.0205315	-0.633335	-0.674465	-0.758899	FALSE
TCGA-DM-A282	60	F	II	No			12.1991	-1.16818	Low	-1.05504	-0.7596	-0.718111	-1.78043	FALSE
TCGA-DM-A285	71	F	IV	Yes	6.08219	1	12.9035	0.286157	High	0.0299002	-0.24446	-0.200183	-2.32722	FALSE
TCGA-DM-A288	68	M	III	No	14.0055	1	12.5247	-0.495966	Low	-0.829747	-0.969316	-1.72175	-2.02254	TRUE
TCGA-DM-A28G	75	M	II	No	60.789	1	12.5373	-0.469942	Low	-0.585638	-0.796473	-1.03429	-0.983804	FALSE
TCGA-DM-A28H	50	M	III	No	112.504	0	11.8123	-1.96681	Low	-1.70302	-2.0125	-1.36287	-1.99058	FALSE
TCGA-DM-A28M	63	M	II	No	91.2	0	12.4171	-0.718123	Low	-1.3975	-2.31738	-2.11966	-1.46685	FALSE
TCGA-DT-5265	51	M	II	No	0.263014	0	12.3582	-0.839679	Low	2.2773	1.24405	1.03097	0.273392	FALSE
TCGA-DY-A0XA	57	F	II	No	119.507	0	12.1442	-1.2815	Low	-1.46823	-1.32696	-0.649388	-0.790078	FALSE
TCGA-DY-A1DC	72	F	II	No	41.326	1	12.6373	-0.263418	Low	-0.273473	0.0609855	0.199174	-0.0589387	FALSE
TCGA-DY-A1DD	77	F	III	No	57.2384	1	12.27	-1.02178	Low	0.268912	-0.706693	-1.09296	-1.70286	FALSE
TCGA-DY-A1DE	56	F	II	No	121.085	0	13.1059	0.70415	High	-0.258866	-0.20011	-0.145868	0.0821267	FALSE
TCGA-DY-A1DF	73	F	III	No	24.1315	1	12.7967	0.0656659	Low	1.07976	-0.804199	-0.704591	-1.89329	TRUE
TCGA-DY-A1H8	77	F	III	No	32.5808	1	11.4574	-2.69949	Low	-2.9323	-2.79848	-2.33138	-1.7345	TRUE
TCGA-EF-5830	54	M	II	No	0.493151	0	11.8039	-1.98412	Low	-2.19989	-1.50301	-0.885231	-0.616207	FALSE
TCGA-EF-5831	72	M	II	No	2.4	0	12.9343	0.349773	High	-0.478043	0.29864	0.45975	-0.221916	FALSE
TCGA-EI-6506	78	F	II	No	7.6274	0	13.3545	1.21731	High	0.0569296	0.387841	-0.229212	0.581234	TRUE
TCGA-EI-6507	60	M	II	No	0.164384	0	13.1469	0.788758	High	0.172411	0.570413	0.711001	0.905062	FALSE
TCGA-EI-6508	48	F	III	No	2.16986	0	13.4074	1.32659	High	0.42513	0.221897	-0.322395	-0.840776	FALSE
TCGA-EI-6509	53	M	III	No	8.21918	0	13.2546	1.01104	High	0.589928	0.18572	-0.307655	-1.6654	TRUE
TCGA-EI-6510	77	F	IV	Yes	0.460274	0	12.6072	-0.325587	Low	-1.49799	-1.42643	-1.86763	-0.396303	TRUE
TCGA-EI-6511	52	M	III	No	3.97808	0	12.6252	-0.288417	Low	-0.0256472	-0.017371	0.742213	1.39828	TRUE
TCGA-EI-6512	64	F	III	No	0.657534	0	12.8402	0.155493	High	-0.479185	-0.0437259	-0.314664	0.0654321	TRUE
TCGA-EI-6513	59	M	III	No	6.90411	0	13.1032	0.698432	High	-0.575747	-0.518001	-0.3488	-0.265968	FALSE
TCGA-EI-6514	59	F	II	No	7.10137	0	12.8103	0.09386	Low	0.988127	0.355531	0.341323	-0.383051	TRUE
TCGA-EI-6882	59	M	II	No	3.55068	0	12.8417	0.158635	High	-0.874479	-0.0266755	-0.466011	0.261805	TRUE
TCGA-EI-6883	63	M	II	No	3.97808	0	13.036	0.559653	High	-1.45267	-1.00305	-0.476597	0.136868	FALSE
TCGA-EI-6884	71	M	III	No	2.72877	0	13.4957	1.5089	High	0.329507	0.793514	0.731362	0.817314	TRUE
TCGA-EI-6885	57	F	IV	Yes	5.2274	0	12.8367	0.148323	High	0.156424	1.24184	0.797038	0.349216	FALSE
TCGA-EI-6917	33	M	III	No	7.79178	0	12.943	0.367789	High	0.538651	0.307959	1.07724	1.38934	FALSE
TCGA-EI-7002	58	M	IV	Yes	2.76164	0	13.5769	1.67658	High	0.933754	0.784222	0.457091	-0.259593	TRUE
TCGA-EI-7004	37	F	IV	Yes	2.03836	0	13.2544	1.01062	High	1.90114	2.59277	2.13044	0.984653	TRUE
TCGA-F4-6459	61	F	III	No	8.58082	1	13.0955	0.682641	High	2.82175	1.72881	1.12907	-0.210374	TRUE
TCGA-F4-6460	51	F	III	No	0	0	12.9499	0.382049	High	0.928123	0.519499	0.669773	0.0424665	TRUE
TCGA-F4-6461	41	F	III	No	11.1123	1	12.715	-0.102989	Low	0.993829	1.0951	0.789215	0.412415	TRUE
TCGA-F4-6463	51	M	II	No	0	0	12.9895	0.463829	High	0.702136	1.22143	0.724676	-0.147354	TRUE
TCGA-F4-6569	60	M	I	No			13.2914	1.08711	High	1.4994	1.84934	1.85521	0.976849	FALSE
TCGA-F4-6570	78	F	II	No	6.14795	1	13.4555	1.42593	High	1.32553	1.04816	1.17855	1.65911	TRUE
TCGA-F4-6703	64	M	II	No	1.8411	0	12.992	0.468859	High	2.31042	2.11986	2.24678	2.41576	TRUE
TCGA-F4-6704	60	M	III	No	1.51233	0	12.5891	-0.362923	Low	0.884823	1.37921	1.61406	0.592819	TRUE
TCGA-F4-6805	58	F	II	No			13.0142	0.51474	High	1.17433	1.6127	1.24618	0.871242	FALSE
TCGA-F4-6806	59	F	I	No	0.657534	0	12.8138	0.101064	Low	0.148323	0.114349	0.000943149	0.217872	TRUE
TCGA-F4-6807	51	F	III	No			13.0905	0.672208	High	1.55141	1.44619	1.58287	1.16244	FALSE
TCGA-F4-6808	54	F	I	No	0.460274	0	11.8698	-1.84793	Low	-1.66376	-0.717871	-1.31218	-1.26119	FALSE
TCGA-F4-6809	52	F	IV	Yes	13.2164	1	12.724	-0.0843671	Low	1.33803	0.465295	0.973874	0.698312	FALSE
TCGA-F4-6854	77	F	II	No	0.526027	0	12.7263	-0.0796639	Low	0.377213	0.523203	0.474881	0.068757	TRUE
TCGA-F4-6855	70	F	II	No	1.38082	0	13.0476	0.583646	High	0.956384	0.961612	1.53703	-0.00835042	TRUE
TCGA-F4-6856	45	M	I	No	0.657534	0	13.3022	1.10927	High	-0.189372	-0.439624	-0.538278	-0.0161725	TRUE
TCGA-F5-6464	77	F	III	No	0	0	13.1796	0.856153	High	2.93351	2.29156	1.73053	1.3648	TRUE
TCGA-F5-6465	64	F	II	No	3.3863	0	13.0292	0.545648	High	0.545354	1.28268	1.44374	1.00536	FALSE
TCGA-F5-6571	62	F	II	No	0.854795	0	13.0953	0.682202	High	0.600671	0.839354	1.17633	1.01213	TRUE
TCGA-F5-6702	71	M	IV	Yes	2.16986	0	12.6819	-0.171396	Low	1.98476	2.27088	1.826	0.651032	FALSE
TCGA-F5-6810	71	M	II	No	0.394521	0	12.8837	0.245295	High	1.29801	1.18717	0.737008	-0.466386	FALSE
TCGA-F5-6811	72	F	II	No	1.01918	0	12.8371	0.149042	High	0.519436	1.06454	1.28486	0.324318	FALSE
TCGA-F5-6812	67	M	II	No	0.657534	0	12.9473	0.376675	High	1.51069	1.08273	1.26706	0.881545	TRUE
TCGA-F5-6813	70	M	III	No	0.690411	0	13.4466	1.40758	High	0.709549	0.196172	0.617173	0.376269	TRUE
TCGA-F5-6814	57	M	I	No	0.526027	0	12.7385	-0.0544922	Low	-0.126676	-0.210244	-0.00487875	0.317467	FALSE
TCGA-F5-6861	60	F	III	No	1.08493	0	13.2011	0.900552	High	-0.0381385	0.00946883	-0.398409	-0.52801	FALSE
TCGA-F5-6863	71	F	III	No	0.756164	0	12.85	0.175755	High	1.2828	0.409035	-0.710457	-2.05891	TRUE
TCGA-F5-6864	74	F	III	No	0.460274	0	12.7209	-0.0908453	Low	1.10352	0.76501	1.27796	0.341905	FALSE
TCGA-G4-6293	49	F	III	No	105.304	0	13.737	2.00706	High	0.0101306	0.0341796	-0.135674	0.786389	TRUE
TCGA-G4-6294	75	M	IV	Yes	28.2082	1	12.5076	-0.531293	Low	-1.1018	-1.02991	-0.702504	-0.533401	TRUE
TCGA-G4-6295	70	F	II	No	8.35068	0	12.2473	-1.06852	Low	-2.01993	-1.42263	-0.357021	0.584199	FALSE
TCGA-G4-6297	55	F	IV	Yes	75.2219	0	12.9221	0.324544	High	1.34559	1.84198	1.1389	0.730575	TRUE
TCGA-G4-6298	90	M	III	No	23.5068	1	12.7324	-0.0670859	Low	0.24262	0.316319	-0.43228	-2.39641	TRUE
TCGA-G4-6299	69	M	III	No	68.2849	0	13.8042	2.1457	High	1.17476	0.268762	0.619593	0.956008	TRUE
TCGA-G4-6302	90	F	II	No	67.2658	1	13.3317	1.17016	High	3.40495	2.45559	1.6792	1.00034	FALSE
TCGA-G4-6303	54	F	IV	Yes	65.8521	1	13.4137	1.33963	High	0.184635	1.0402	0.508385	-0.284638	TRUE
TCGA-G4-6304	66	F	II	No	53.6219	0	12.6971	-0.139962	Low	-1.62992	-2.44114	-1.79646	-0.435546	TRUE
TCGA-G4-6306	71	M	I	No	44.6466	0	12.057	-1.46148	Low	-1.53614	-1.75575	-2.06964	-0.256396	TRUE
TCGA-G4-6307	37	F	III	No	48.8219	0	12.9444	0.370723	High	-1.45402	-1.76736	-1.79694	-1.66502	TRUE
TCGA-G4-6309	40	F	III	No	45.5671	0	13.0694	0.628612	High	-0.047818	-0.563122	-1.04281	-0.360232	FALSE
TCGA-G4-6310	69	M	III	No	39.5836	0	12.7212	-0.0901352	Low	0.502537	0.508092	-0.503731	-2.74504	FALSE
TCGA-G4-6311	80	M	III	No	36.5589	0	13.084	0.658863	High	0.180173	0.825374	0.696385	0.282332	TRUE
TCGA-G4-6314	76	F	IV	Yes	33.8959	0	12.8518	0.179535	High	1.30389	1.76852	1.10071	-0.169636	FALSE
TCGA-G4-6315	66	M	IV	Yes	30.8055	0	12.8747	0.226658	High	-1.47543	-1.19167	-1.78599	-1.49259	FALSE
TCGA-G4-6317	51	F	III	No	29.3589	0	12.1043	-1.36379	Low	-2.62885	-2.64356	-2.15367	-2.69191	FALSE
TCGA-G4-6320	73	M	III	No	22.2904	0	12.7137	-0.105625	Low	-0.709073	-1.46178	-1.56997	-0.572401	TRUE
TCGA-G4-6321	60	F	III	No			13.0685	0.626931	High	1.21594	-0.713029	-1.2787	0.79772	TRUE
TCGA-G4-6322	65	M	III	No	17.9507	0	12.5231	-0.499281	Low	-0.717106	-0.301175	-0.614066	-0.175797	TRUE
TCGA-G4-6323	50	M	I	No	6.60822	0	12.8433	0.161995	High	-0.242837	-0.841321	-1.70921	0.620227	TRUE
TCGA-G4-6586	73	F	II	No	24.3616	0	13.2054	0.909396	High	-0.750791	-1.72364	-1.63201	0.409662	FALSE
TCGA-G4-6588	58	F	II	No	21.1726	0	13.3592	1.22703	High	-0.564307	-0.0724329	-0.248796	0.180712	TRUE
TCGA-G4-6625	77	F	II	No	87.8466	0	12.769	0.00846867	Low	0.111992	0.29808	0.856124	1.44411	FALSE
TCGA-G4-6626	90	M	II	No	46.7507	1	12.6958	-0.14262	Low	-1.63621	-1.78573	-1.58796	-1.23142	FALSE
TCGA-G4-6627	84	M	II	No	47.1452	0	12.8289	0.132131	High	1.33193	0.87236	0.978948	0.987384	TRUE
TCGA-G4-6628	78	M	I	No	52.9644	0	13.5264	1.57225	High	-1.01377	-0.260553	0.4629	1.58003	FALSE
TCGA-G5-6233	74	M	II	No	18.2466	1	12.9405	0.362604	High	-0.0629477	-0.395338	-0.352534	-0.288814	FALSE
TCGA-G5-6235	72	M	III	No			12.5745	-0.393013	Low	-1.44768	-1.54501	-1.87776	-1.08102	TRUE
TCGA-G5-6572	56	M			47.0795	1	12.6598	-0.216981	Low	-0.0280811	0.452181	0.743098	-1.40538	TRUE
TCGA-NH-A50T	68	F	II	No	4.10959	0	13.1515	0.79819	High	-1.25008	-1.4723	-1.3712	-1.97957	TRUE
TCGA-NH-A50V	69	M	III	No	5.06301	0	12.7893	0.0503549	Low	-0.567042	0.196209	0.620082	0.379776	TRUE
TCGA-QG-A5YV	64	F	III	No	26.9589	0	12.6926	-0.149302	Low	-1.02421	-1.33403	-1.21429	-0.582286	TRUE
TCGA-QG-A5YX	61	F	II	No	17.2932	0	13.2694	1.04155	High	-0.903389	-1.40172	-1.80555	-1.01694	FALSE
TCGA-QG-A5Z2	61	M	I	No	14.7616	0	12.939	0.359478	High	-0.526601	-1.06079	-1.72866	0.535238	TRUE

## Sheet: Categories
Category	Explanation
Sample	TCGA sample ID
Age	Age at surgery
Gender	Male or female
Stage	UICC stage
Metastasis	Presence of distant metastasis
Survival	Overall survival from surgery (in months)
Status	Overall survival status (0 = alive; 1 = deceased)
Expression	SPTAN1 transcript level
zScore	z-score of SPTAN1 transcript level
SPTAN1	SPTAN1 category (SPTAN1-high or SPTAN1-low)
Cytoskeleton	GO_ACTIN_CYTOSKELETON z-score
Adhesion	KEGG_FOCAL_ADHESION z-score
Stroma	Stromal signature z-score
Immune	Immune signature z-score
Response	Response to FOLFOX chemotherapy
