# Supplementary material for: SPTAN1 Expression Predicts Treatment and Survival Outcomes in Colorectal Cancer
Source: Cancers (Basel). 2021 Jul 20;13(14):3638. doi: 10.3390/cancers13143638 (PMC8305611; doi:10.3390/cancers13143638)
Supplement: Supplementary file 1 [file cancers-13-03638-s001.zip › Table S3.xlsx]

## Sheet: Gene sets
GO_ACTIN_CYTOSKELETON	> The part of the cytoskeleton (the internal framework of a cell) composed of actin and associated proteins. Includes actin cytoskeleton-associated complexes. [GOC:jl, ISBN:0395825172, ISBN:0815316194]	ABCB4	ABL1	ABL2	ABLIM1	ABLIM2	ABLIM3	ABRA	ACACA	ACKR2	ACTA1	ACTA2	ACTB	ACTBL2	ACTC1	ACTG1	ACTG2	ACTL10	ACTL7A	ACTL7B	ACTL8	ACTL9	ACTN1	ACTN2	ACTN3	ACTN4	ACTR10	ACTR1A	ACTR1B	ACTR2	ACTR3	ACTR3B	ACTR3C	ADAM17	ADAM8	ADCY8	ADD1	ADD2	AFAP1	AFAP1L1	AHNAK	AIF1	AIF1L	AKAP13	ALDOA	ALG2	AMOT	AMPH	ANG
KEGG_FOCAL_ADHESION	> Focal adhesion	ACTB	ACTG1	ACTN1	ACTN2	ACTN3	ACTN4	AKT1	AKT2	AKT3	ARHGAP35	ARHGAP5	BAD	BCAR1	BCL2	BIRC2	BIRC3	BRAF	CAPN2	CAV1	CAV2	CAV3	CCND1	CCND2	CCND3	CDC42	CHAD	COL11A1	COL11A2	COL1A1	COL1A2	COL2A1	COL3A1	COL4A1	COL4A2	COL4A4	COL4A6	COL5A1	COL5A2	COL5A3	COL6A1	COL6A2	COL6A3	COL6A6	COMP	CRK	CRKL	CTNNB1	DIAPH1
Stromal141_UP	stromal signature	DCN	PAPPA	SFRP4	THBS2	LY86	CXCL14	FOXF1	COL10A1	ACTG2	APBB1IP	SH2D1A	SULF1	MSR1	C3AR1	FAP	PTGIS	ITGBL1	BGN	CXCL12	ECM2	FCGR2A	MS4A4A	WISP1	COL1A2	MS4A6A	EDNRA	VCAM1	GPR124	SCUBE2	AIF1	HEPH	LUM	PTGER3	RUNX1T1	CDH5	PIK3R5	RAMP3	LDB2	COX7A1	EDIL3	DDR2	FCGR2B	LPPR4	COL15A1	AOC3	ITIH3	FMO1	PRKG1
Immune141_UP	immune signature	LCP2	LSP1	FYB	PLEK	HCK	IL10RA	LILRB1	NCKAP1L	LAIR1	NCF2	CYBB	PTPRC	IL7R	LAPTM5	CD53	EVI2B	SLA	ITGB2	GIMAP4	MYO1F	HCLS1	MNDA	IL2RG	CD48	AOAH	CCL5	LTB	GMFG	GIMAP6	GZMK	LST1	GPR65	LILRB2	WIPF1	CD37	BIN2	FCER1G	IKZF1	TYROBP	FGL2	FLI1	IRF8	ARHGAP15	SH2B3	TNFRSF1B	DOCK2	CD2	ARHGEF6
[truncated: 455 more columns]

## Sheet: GenePattern output
#1.2
4	573
Name	Description	TCGA-A6-2670	TCGA-A6-2671	TCGA-A6-2672	TCGA-A6-2674	TCGA-A6-2675	TCGA-A6-2676	TCGA-A6-2677	TCGA-A6-2678	TCGA-A6-2679	TCGA-A6-2680	TCGA-A6-2681	TCGA-A6-2682	TCGA-A6-2683	TCGA-A6-2684	TCGA-A6-2685	TCGA-A6-3807	TCGA-A6-3808	TCGA-A6-3809	TCGA-A6-3810	TCGA-A6-4105	TCGA-A6-4107	TCGA-A6-5656	TCGA-A6-5659	TCGA-A6-5660	TCGA-A6-5661	TCGA-A6-5662	TCGA-A6-5664	TCGA-A6-5665	TCGA-A6-5666	TCGA-A6-5667	TCGA-A6-6137	TCGA-A6-6138	TCGA-A6-6140	TCGA-A6-6141	TCGA-A6-6142	TCGA-A6-6648	TCGA-A6-6649	TCGA-A6-6650	TCGA-A6-6651	TCGA-A6-6652	TCGA-A6-6653	TCGA-A6-6654	TCGA-A6-6780	TCGA-A6-6781	TCGA-A6-6782	TCGA-A6-A565	TCGA-A6-A566	TCGA-A6-A567
GO actin cytoskeleton		3778.3	4181.65	3694.8	3863.76	3805.58	3272.51	3377.08	3508.34	3114.53	3886.27	4112.89	3622.29	3569.4	3863.07	4092.92	3672.97	3997.72	3213.13	3745.07	3387.13	3691.26	3267.11	3527.49	3595.91	3364.41	3712.76	3938.31	3058.81	2988.6	3540.21	3413.5	3396.94	3327.04	3660.97	3965.18	3296.14	4092.63	3343.31	4249.89	3395.34	3603.05	4235.24	3105.33	4046.96	3594.6	4071.3	3987.81	3543.54
KEGG focal adhesion		5446.55	5713.66	5189.55	5612.79	5650.16	4682.56	4694.15	5326.97	4042.06	5295.92	5705.37	5105.6	4884.04	5317.19	5611.18	5208.56	5582.59	4738.06	5474.8	5123.04	5143.02	4460.86	5010.15	5133.17	4749.38	4924.81	5731.84	4169.26	4018.35	5212.96	5030.77	5391.91	4629.5	4915.08	5626.29	4679.61	5675.62	4687.81	6123.8	4601.14	5143.25	6101.92	4426.2	5898.29	5305.93	5692.48	6115.75	4903.89
Stromal signature		4021.63	3899.77	3671.21	5995.01	4254.39	2516.93	-266.573	2560.16	141.613	2252.64	4022.14	3247.61	-418.586	3892.64	4608.96	3272.85	4894.99	2676.5	4808.35	3472.69	3380.39	-449.333	1863.64	2407.57	1073.87	1379.58	4192.43	-417.033	-676.349	2257.59	995.194	3647.59	-576.766	1827.47	4330.37	-137.701	3215.08	-35.9897	5610.92	-666.527	1648.4	5505.45	1648.98	5662.27	4335.07	3564.3	5968.86	1258.41
Immune signature		3965.47	3613.9	5722.47	6240.72	4852.94	5459.82	1437.42	3938.81	4380.1	3825.21	4155.32	3948.25	1696.82	4939.65	5230.73	4541.86	5047.66	5423.7	5011.43	4980.3	4163.87	1845.17	2592.65	3307.66	4023.56	2023.86	5059.45	3708.12	1579.75	2671.29	4188.04	5745.76	3416.69	4345.97	3926.79	2637.51	4360.78	2345.17	5739.84	1528.86	4312.41	6094.31	5995.79	5859.33	4793.1	5695.37	5847.39	1982.27
[truncated: 525 more columns]

## Sheet: z-scores
#1.2
4	573
Name	Description	TCGA-A6-2670	TCGA-A6-2671	TCGA-A6-2672	TCGA-A6-2674	TCGA-A6-2675	TCGA-A6-2676	TCGA-A6-2677	TCGA-A6-2678	TCGA-A6-2679	TCGA-A6-2680	TCGA-A6-2681	TCGA-A6-2682	TCGA-A6-2683	TCGA-A6-2684	TCGA-A6-2685	TCGA-A6-3807	TCGA-A6-3808	TCGA-A6-3809	TCGA-A6-3810	TCGA-A6-4105	TCGA-A6-4107	TCGA-A6-5656	TCGA-A6-5659	TCGA-A6-5660	TCGA-A6-5661	TCGA-A6-5662	TCGA-A6-5664	TCGA-A6-5665	TCGA-A6-5666	TCGA-A6-5667	TCGA-A6-6137	TCGA-A6-6138	TCGA-A6-6140	TCGA-A6-6141	TCGA-A6-6142	TCGA-A6-6648	TCGA-A6-6649	TCGA-A6-6650	TCGA-A6-6651	TCGA-A6-6652	TCGA-A6-6653	TCGA-A6-6654	TCGA-A6-6780	TCGA-A6-6781	TCGA-A6-6782	TCGA-A6-A565	TCGA-A6-A566	TCGA-A6-A567
GO actin cytoskeleton		0.778725	1.99588	0.526743	1.03661	0.861032	-0.74758	-0.432004	-0.0359255	-1.2243	1.10454	1.78839	0.30794	0.148331	1.03453	1.72815	0.46086	1.44087	-0.926771	0.678437	-0.401702	0.516061	-0.763871	0.0218722	0.22832	-0.470266	0.580943	1.26158	-1.39245	-1.60431	0.0602527	-0.322118	-0.372073	-0.583032	0.424671	1.34265	-0.676257	1.72725	-0.533933	2.20182	-0.376911	0.249875	2.15762	-1.25206	1.58944	0.224393	1.66289	1.41094	0.0703008
KEGG focal adhesion		0.899926	1.40201	0.416864	1.2124	1.28265	-0.536102	-0.514309	0.675156	-1.74002	0.616806	1.38643	0.25906	-0.157392	0.656782	1.20938	0.452597	1.15563	-0.431785	0.95303	0.291846	0.329407	-0.952823	0.079648	0.310884	-0.410493	-0.0807509	1.43617	-1.50092	-1.78458	0.460868	0.118421	0.797226	-0.63584	-0.0990374	1.23778	-0.54165	1.33051	-0.526233	2.17292	-0.689147	0.32983	2.1318	-1.01796	1.74905	0.635626	1.36219	2.15779	-0.120082
Stromal signature		1.06692	1.00474	0.888108	2.0739	1.18569	0.299101	-1.12127	0.321162	-0.912976	0.164239	1.06718	0.671956	-1.19883	1.0011	1.36662	0.684836	1.51258	0.380526	1.46837	0.786809	0.739708	-1.21452	-0.0342608	0.243297	-0.437264	-0.281267	1.15408	-1.19804	-1.33037	0.166766	-0.47741	0.876058	-1.27955	-0.0527168	1.22447	-1.05551	0.655357	-1.0036	1.8779	-1.32535	-0.144093	1.82409	-0.143797	1.90411	1.22686	0.833557	2.06056	-0.343096
Immune signature		0.198439	-0.0633635	1.50683	1.89276	0.859312	1.31124	-1.68413	0.178588	0.507205	0.0939912	0.339816	0.185617	-1.49096	0.923882	1.14064	0.627659	1.00432	1.28434	0.977338	0.954154	0.346182	-1.38048	-0.823858	-0.291414	0.2417	-1.24742	1.0131	0.00680342	-1.57813	-0.7653	0.364186	1.52417	-0.21022	0.481785	0.169637	-0.790452	0.492817	-1.00815	1.51976	-1.61604	0.456797	1.78373	1.71036	1.60874	0.814756	1.48665	1.59985	-1.27839
[truncated: 525 more columns]
