# Supplementary material for: SPTAN1 Expression Predicts Treatment and Survival Outcomes in Colorectal Cancer
Source: Cancers (Basel). 2021 Jul 20;13(14):3638. doi: 10.3390/cancers13143638 (PMC8305611; doi:10.3390/cancers13143638)
Supplement: Supplementary file 1 [file cancers-13-03638-s001.zip › Table S4.xlsx]

## Sheet: Hallmark
NAME	SIZE	ES	NES	NOM p-val	FDR q-val	FWER p-val	RANK AT MAX	LEADING EDGE
HALLMARK_MITOTIC_SPINDLE	196	0.6143	2.20772	0	0.0009375	0.001	2822	tags=48%, list=14%, signal=55%
HALLMARK_WNT_BETA_CATENIN_SIGNALING	42	0.594637	1.90218	0.00192678	0.0358844	0.051	4513	tags=50%, list=22%, signal=64%
HALLMARK_HEDGEHOG_SIGNALING	35	0.615705	1.83252	0.003861	0.0516382	0.1	7449	tags=89%, list=37%, signal=140%
HALLMARK_APICAL_JUNCTION	194	0.513947	1.81919	0	0.0438665	0.108	5575	tags=53%, list=27%, signal=72%
HALLMARK_ESTROGEN_RESPONSE_EARLY	192	0.425453	1.76528	0	0.0575065	0.162	3617	tags=33%, list=18%, signal=40%
HALLMARK_NOTCH_SIGNALING	32	0.49527	1.66293	0.00961539	0.11348	0.298	3714	tags=53%, list=18%, signal=65%
HALLMARK_APICAL_SURFACE	43	0.497617	1.66205	0.0100402	0.0978441	0.3	7557	tags=70%, list=37%, signal=111%
HALLMARK_MYOGENESIS	198	0.485946	1.63598	0.038	0.103065	0.34	5663	tags=47%, list=28%, signal=65%
HALLMARK_UV_RESPONSE_DN	137	0.483518	1.5981	0.0458167	0.116906	0.392	5153	tags=48%, list=25%, signal=64%
HALLMARK_KRAS_SIGNALING_DN	188	0.351616	1.4205	0.0522244	0.272845	0.69	6842	tags=43%, list=34%, signal=64%
HALLMARK_TGF_BETA_SIGNALING	54	0.409349	1.34098	0.153101	0.365254	0.805	3195	tags=31%, list=16%, signal=37%
HALLMARK_IL2_STAT5_SIGNALING	194	0.342313	1.27944	0.205714	0.435301	0.866	4620	tags=32%, list=23%, signal=41%
HALLMARK_HYPOXIA	190	0.330323	1.23648	0.215971	0.471666	0.894	5901	tags=38%, list=29%, signal=54%
HALLMARK_EPITHELIAL_MESENCHYMAL_TRANSITION	194	0.439461	1.19848	0.355932	0.497186	0.921	5087	tags=42%, list=25%, signal=56%
HALLMARK_HEME_METABOLISM	190	0.261312	1.13144	0.248521	0.577126	0.947	3043	tags=22%, list=15%, signal=25%
HALLMARK_ANGIOGENESIS	36	0.372356	1.05454	0.425197	0.684941	0.973	6452	tags=47%, list=32%, signal=69%
HALLMARK_P53_PATHWAY	190	0.240331	0.985429	0.457195	0.782254	0.985	3428	tags=24%, list=17%, signal=29%
HALLMARK_COAGULATION	136	0.269504	0.959658	0.50478	0.789261	0.986	4444	tags=26%, list=22%, signal=34%
HALLMARK_ESTROGEN_RESPONSE_LATE	196	0.213033	0.92914	0.568807	0.809158	0.99	5867	tags=31%, list=29%, signal=43%
HALLMARK_KRAS_SIGNALING_UP	193	0.256659	0.928289	0.540797	0.769949	0.99	5369	tags=31%, list=26%, signal=42%
HALLMARK_INFLAMMATORY_RESPONSE	197	0.302908	0.927666	0.551859	0.734518	0.99	6888	tags=44%, list=34%, signal=65%
HALLMARK_IL6_JAK_STAT3_SIGNALING	87	0.302141	0.908715	0.535645	0.733389	0.994	5132	tags=34%, list=25%, signal=46%
HALLMARK_COMPLEMENT	195	0.256848	0.900521	0.573386	0.713887	0.995	6128	tags=37%, list=30%, signal=53%
HALLMARK_APOPTOSIS	158	0.230772	0.898608	0.593407	0.687389	0.995	6123	tags=34%, list=30%, signal=49%
HALLMARK_TNFA_SIGNALING_VIA_NFKB	197	0.270092	0.825587	0.638462	0.776208	0.997	6434	tags=41%, list=32%, signal=59%
HALLMARK_INTERFERON_ALPHA_RESPONSE	92	0.30385	0.817384	0.615694	0.759223	0.997	4202	tags=28%, list=21%, signal=35%
HALLMARK_INTERFERON_GAMMA_RESPONSE	196	0.268947	0.772686	0.656	0.797503	0.997	5135	tags=31%, list=25%, signal=41%
HALLMARK_G2M_CHECKPOINT	184	0.257902	0.742195	0.695652	0.815268	0.999	2182	tags=19%, list=11%, signal=21%
HALLMARK_CHOLESTEROL_HOMEOSTASIS	72	0.200635	0.661802	0.879771	0.885472	1	4008	tags=21%, list=20%, signal=26%
HALLMARK_ALLOGRAFT_REJECTION	195	0.209544	0.635046	0.778672	0.882423	1	5213	tags=29%, list=26%, signal=39%

## Sheet: KEGG
NAME	SIZE	ES	NES	NOM p-val	FDR q-val	FWER p-val	RANK AT MAX	LEADING EDGE
KEGG_PHOSPHATIDYLINOSITOL_SIGNALING_SYSTEM	76	0.576887	2.0906	0	0.0181158	0.012	3421	tags=49%, list=17%, signal=58%
KEGG_NOTCH_SIGNALING_PATHWAY	47	0.612552	2.03156	0	0.0200481	0.029	3487	tags=51%, list=17%, signal=62%
KEGG_INOSITOL_PHOSPHATE_METABOLISM	54	0.585879	2.01021	0	0.0187668	0.036	3194	tags=48%, list=16%, signal=57%
KEGG_FOCAL_ADHESION	196	0.549439	1.94062	0.00200401	0.033047	0.08	4008	tags=50%, list=20%, signal=62%
KEGG_ECM_RECEPTOR_INTERACTION	83	0.647876	1.91331	0.00603622	0.0359599	0.113	3890	tags=61%, list=19%, signal=76%
KEGG_SMALL_CELL_LUNG_CANCER	84	0.501574	1.89351	0	0.0368575	0.135	3421	tags=44%, list=17%, signal=53%
KEGG_TYPE_II_DIABETES_MELLITUS	46	0.547205	1.86008	0	0.0464714	0.189	5632	tags=59%, list=28%, signal=81%
KEGG_PATHWAYS_IN_CANCER	321	0.445343	1.85513	0	0.0431578	0.196	4819	tags=42%, list=24%, signal=55%
KEGG_ENDOCYTOSIS	175	0.438842	1.84112	0.00199601	0.0454855	0.223	4619	tags=46%, list=23%, signal=59%
KEGG_ENDOMETRIAL_CANCER	52	0.530039	1.83857	0.00390625	0.0418114	0.228	4718	tags=52%, list=23%, signal=67%
KEGG_CHRONIC_MYELOID_LEUKEMIA	73	0.49143	1.83653	0	0.0389815	0.234	4135	tags=44%, list=20%, signal=55%
KEGG_GAP_JUNCTION	85	0.485792	1.81098	0.00204499	0.047767	0.281	4963	tags=46%, list=24%, signal=60%
KEGG_ERBB_SIGNALING_PATHWAY	86	0.479336	1.79991	0	0.0502552	0.304	4100	tags=43%, list=20%, signal=54%
KEGG_ACUTE_MYELOID_LEUKEMIA	57	0.527233	1.79736	0.0038835	0.0481577	0.312	5559	tags=61%, list=27%, signal=84%
KEGG_GNRH_SIGNALING_PATHWAY	100	0.445161	1.78318	0	0.0504302	0.332	4583	tags=43%, list=23%, signal=55%
KEGG_AXON_GUIDANCE	127	0.476217	1.77502	0.00803213	0.0510565	0.349	5117	tags=52%, list=25%, signal=69%
KEGG_NON_SMALL_CELL_LUNG_CANCER	54	0.487062	1.77159	0.00414079	0.0502181	0.358	6889	tags=67%, list=34%, signal=101%
KEGG_REGULATION_OF_ACTIN_CYTOSKELETON	208	0.443246	1.76056	0.0038835	0.0521852	0.377	3894	tags=38%, list=19%, signal=47%
KEGG_HEDGEHOG_SIGNALING_PATHWAY	56	0.523216	1.75346	0.00422833	0.0524766	0.388	6453	tags=61%, list=32%, signal=89%
KEGG_ARRHYTHMOGENIC_RIGHT_VENTRICULAR_CARDIOMYOPATHY_ARVC	74	0.5305	1.75242	0.00621118	0.0503803	0.391	6655	tags=58%, list=33%, signal=86%
KEGG_GLIOMA	65	0.466347	1.7491	0	0.0493691	0.397	3966	tags=42%, list=20%, signal=51%
KEGG_PROSTATE_CANCER	89	0.454837	1.74633	0.00201613	0.0484386	0.401	5152	tags=45%, list=25%, signal=60%
KEGG_ADHERENS_JUNCTION	68	0.502497	1.74451	0.00607287	0.0467108	0.401	5559	tags=56%, list=27%, signal=77%
KEGG_TIGHT_JUNCTION	128	0.416995	1.74047	0.00391389	0.0462925	0.407	5082	tags=41%, list=25%, signal=55%
KEGG_MELANOGENESIS	101	0.451191	1.73801	0.00610998	0.0454403	0.411	4661	tags=41%, list=23%, signal=52%
KEGG_NEUROTROPHIN_SIGNALING_PATHWAY	125	0.437264	1.73727	0	0.0438981	0.411	4094	tags=46%, list=20%, signal=57%
KEGG_BASAL_CELL_CARCINOMA	55	0.527464	1.72676	0.0271967	0.046451	0.435	6453	tags=62%, list=32%, signal=90%
KEGG_DILATED_CARDIOMYOPATHY	90	0.498607	1.69355	0.0143149	0.0605529	0.52	6100	tags=49%, list=30%, signal=70%
KEGG_DORSO_VENTRAL_AXIS_FORMATION	24	0.544279	1.68641	0.0217822	0.0622811	0.536	3724	tags=42%, list=18%, signal=51%
KEGG_CALCIUM_SIGNALING_PATHWAY	176	0.448447	1.67513	0.0100402	0.0661466	0.563	5884	tags=51%, list=29%, signal=71%
KEGG_MAPK_SIGNALING_PATHWAY	263	0.396823	1.65981	0.00588235	0.0718903	0.595	5559	tags=43%, list=27%, signal=58%
KEGG_INSULIN_SIGNALING_PATHWAY	137	0.383457	1.62531	0.00387597	0.0889295	0.656	4718	tags=41%, list=23%, signal=53%
KEGG_ALDOSTERONE_REGULATED_SODIUM_REABSORPTION	42	0.497504	1.61628	0.0277778	0.091115	0.67	6636	tags=62%, list=33%, signal=92%
KEGG_LYSINE_DEGRADATION	39	0.471737	1.58864	0.038	0.10449	0.724	801	tags=23%, list=4%, signal=24%
KEGG_ABC_TRANSPORTERS	44	0.45122	1.57915	0.0157791	0.109439	0.739	6191	tags=50%, list=31%, signal=72%
KEGG_JAK_STAT_SIGNALING_PATHWAY	150	0.42268	1.56021	0.0573614	0.119904	0.766	5134	tags=38%, list=25%, signal=50%
KEGG_GLYCOSAMINOGLYCAN_BIOSYNTHESIS_HEPARAN_SULFATE	26	0.497682	1.55551	0.0466019	0.120409	0.775	3906	tags=42%, list=19%, signal=52%
KEGG_WNT_SIGNALING_PATHWAY	149	0.362342	1.5363	0.0243408	0.132048	0.807	4805	tags=38%, list=24%, signal=50%
KEGG_PANCREATIC_CANCER	69	0.416737	1.52138	0.0425963	0.140904	0.839	5559	tags=49%, list=27%, signal=68%
KEGG_GLYCOSAMINOGLYCAN_BIOSYNTHESIS_CHONDROITIN_SULFATE	22	0.574842	1.51256	0.0965795	0.144617	0.848	5251	tags=50%, list=26%, signal=67%
KEGG_FC_GAMMA_R_MEDIATED_PHAGOCYTOSIS	92	0.411485	1.51099	0.0380762	0.142209	0.851	4718	tags=43%, list=23%, signal=56%
KEGG_VEGF_SIGNALING_PATHWAY	74	0.391159	1.50996	0.028169	0.139656	0.852	6952	tags=62%, list=34%, signal=94%
KEGG_ADIPOCYTOKINE_SIGNALING_PATHWAY	67	0.392037	1.50354	0.0289017	0.141642	0.859	3550	tags=30%, list=17%, signal=36%
KEGG_NEUROACTIVE_LIGAND_RECEPTOR_INTERACTION	270	0.406373	1.4942	0.0576132	0.146128	0.871	8618	tags=59%, list=42%, signal=102%
KEGG_TASTE_TRANSDUCTION	50	0.432506	1.48171	0.055336	0.152853	0.886	8886	tags=64%, list=44%, signal=114%
KEGG_VASCULAR_SMOOTH_MUSCLE_CONTRACTION	111	0.390145	1.47534	0.0697211	0.154956	0.893	5849	tags=45%, list=29%, signal=63%
KEGG_B_CELL_RECEPTOR_SIGNALING_PATHWAY	74	0.426262	1.47172	0.0842912	0.154479	0.898	6952	tags=64%, list=34%, signal=96%
KEGG_FC_EPSILON_RI_SIGNALING_PATHWAY	78	0.387833	1.45281	0.0515267	0.167053	0.915	7116	tags=59%, list=35%, signal=90%
KEGG_RENAL_CELL_CARCINOMA	66	0.416765	1.45084	0.0708661	0.16503	0.917	3851	tags=42%, list=19%, signal=52%
KEGG_LONG_TERM_DEPRESSION	66	0.377127	1.42317	0.0729367	0.18647	0.936	7162	tags=56%, list=35%, signal=86%
KEGG_LEUKOCYTE_TRANSENDOTHELIAL_MIGRATION	114	0.3921	1.41673	0.0992063	0.188241	0.94	4718	tags=39%, list=23%, signal=51%
KEGG_MTOR_SIGNALING_PATHWAY	51	0.367427	1.40983	0.0626223	0.190762	0.943	3931	tags=35%, list=19%, signal=44%
KEGG_VIRAL_MYOCARDITIS	68	0.453422	1.40187	0.137931	0.194741	0.951	4987	tags=43%, list=25%, signal=56%
KEGG_MELANOMA	71	0.36839	1.38783	0.105368	0.203828	0.958	7180	tags=49%, list=35%, signal=76%
KEGG_COLORECTAL_CANCER	62	0.375561	1.37799	0.0867052	0.210106	0.963	5559	tags=45%, list=27%, signal=62%
KEGG_CELL_ADHESION_MOLECULES_CAMS	128	0.438627	1.37556	0.160396	0.208512	0.964	4940	tags=38%, list=24%, signal=50%
KEGG_T_CELL_RECEPTOR_SIGNALING_PATHWAY	106	0.387042	1.35623	0.154143	0.224382	0.974	6889	tags=57%, list=34%, signal=85%
KEGG_BLADDER_CANCER	40	0.371498	1.34545	0.088	0.231017	0.981	7162	tags=52%, list=35%, signal=81%
KEGG_CHEMOKINE_SIGNALING_PATHWAY	185	0.374109	1.33035	0.178988	0.241532	0.984	5176	tags=43%, list=26%, signal=58%
KEGG_HYPERTROPHIC_CARDIOMYOPATHY_HCM	83	0.378846	1.31671	0.160853	0.25193	0.988	6896	tags=47%, list=34%, signal=71%
KEGG_VASOPRESSIN_REGULATED_WATER_REABSORPTION	44	0.362514	1.29954	0.124236	0.264447	0.99	3083	tags=30%, list=15%, signal=35%
KEGG_THYROID_CANCER	29	0.367257	1.25135	0.193416	0.31366	0.994	6889	tags=48%, list=34%, signal=73%
KEGG_LONG_TERM_POTENTIATION	69	0.325581	1.23018	0.17004	0.333992	0.997	4466	tags=36%, list=22%, signal=46%
KEGG_TGF_BETA_SIGNALING_PATHWAY	85	0.316823	1.15311	0.284585	0.430124	0.998	4819	tags=34%, list=24%, signal=45%
KEGG_HEMATOPOIETIC_CELL_LINEAGE	84	0.402806	1.14966	0.359073	0.4284	0.998	7363	tags=52%, list=36%, signal=82%
KEGG_NATURAL_KILLER_CELL_MEDIATED_CYTOTOXICITY	130	0.324847	1.14316	0.304015	0.430441	0.999	7419	tags=52%, list=37%, signal=81%
KEGG_TOLL_LIKE_RECEPTOR_SIGNALING_PATHWAY	100	0.315185	1.12732	0.311445	0.446495	0.999	5562	tags=34%, list=27%, signal=47%
KEGG_PRION_DISEASES	35	0.335165	1.09441	0.354582	0.488234	1	7677	tags=51%, list=38%, signal=83%
KEGG_APOPTOSIS	86	0.280482	1.03432	0.401559	0.571408	1	5152	tags=36%, list=25%, signal=48%
KEGG_PROGESTERONE_MEDIATED_OOCYTE_MATURATION	85	0.261298	1.02248	0.411765	0.582226	1	4738	tags=39%, list=23%, signal=50%
KEGG_GALACTOSE_METABOLISM	26	0.331143	1.00753	0.442623	0.598043	1	1264	tags=15%, list=6%, signal=16%
KEGG_FRUCTOSE_AND_MANNOSE_METABOLISM	33	0.326117	1.00607	0.43513	0.59216	1	1264	tags=15%, list=6%, signal=16%
KEGG_RENIN_ANGIOTENSIN_SYSTEM	17	0.347397	0.984682	0.481336	0.618015	1	7354	tags=41%, list=36%, signal=65%
KEGG_PATHOGENIC_ESCHERICHIA_COLI_INFECTION	53	0.266102	0.962167	0.507042	0.646748	1	4987	tags=42%, list=25%, signal=55%
KEGG_GLYCEROPHOSPHOLIPID_METABOLISM	70	0.234439	0.934114	0.551102	0.685156	1	5583	tags=36%, list=28%, signal=49%
KEGG_INTESTINAL_IMMUNE_NETWORK_FOR_IGA_PRODUCTION	46	0.353861	0.912284	0.551923	0.71393	1	8241	tags=46%, list=41%, signal=77%
KEGG_GLYCEROLIPID_METABOLISM	43	0.240845	0.902481	0.613636	0.721701	1	3683	tags=21%, list=18%, signal=26%
KEGG_RIG_I_LIKE_RECEPTOR_SIGNALING_PATHWAY	67	0.244012	0.894794	0.621457	0.72529	1	5555	tags=33%, list=27%, signal=45%
KEGG_LEISHMANIA_INFECTION	70	0.306484	0.884829	0.566794	0.733012	1	5006	tags=34%, list=25%, signal=45%
KEGG_SPHINGOLIPID_METABOLISM	36	0.263515	0.879424	0.617143	0.733457	1	4988	tags=36%, list=25%, signal=48%
KEGG_PPAR_SIGNALING_PATHWAY	69	0.232086	0.852492	0.637827	0.77175	1	6048	tags=29%, list=30%, signal=41%
KEGG_PRIMARY_IMMUNODEFICIENCY	35	0.318867	0.849582	0.613095	0.766971	1	5603	tags=37%, list=28%, signal=51%
KEGG_ETHER_LIPID_METABOLISM	29	0.250877	0.839409	0.704415	0.774286	1	4583	tags=28%, list=23%, signal=36%
KEGG_CYTOKINE_CYTOKINE_RECEPTOR_INTERACTION	257	0.242308	0.835288	0.597656	0.771793	1	5176	tags=26%, list=26%, signal=35%
KEGG_LYSOSOME	119	0.230335	0.818933	0.651911	0.789637	1	5180	tags=35%, list=26%, signal=47%
KEGG_AUTOIMMUNE_THYROID_DISEASE	49	0.289379	0.813413	0.656746	0.789548	1	9058	tags=53%, list=45%, signal=96%
KEGG_COMPLEMENT_AND_COAGULATION_CASCADES	68	0.254437	0.807466	0.654088	0.790026	1	7699	tags=43%, list=38%, signal=68%
KEGG_OLFACTORY_TRANSDUCTION	370	0.197913	0.755991	0.702913	0.863565	1	15825	tags=100%, list=78%, signal=445%
KEGG_O_GLYCAN_BIOSYNTHESIS	26	0.261052	0.755633	0.741683	0.854544	1	3144	tags=23%, list=15%, signal=27%
KEGG_SYSTEMIC_LUPUS_ERYTHEMATOSUS	54	0.271435	0.739411	0.706107	0.869622	1	9258	tags=56%, list=46%, signal=102%
KEGG_ANTIGEN_PROCESSING_AND_PRESENTATION	79	0.23949	0.725897	0.726562	0.879065	1	8407	tags=54%, list=41%, signal=93%
KEGG_GRAFT_VERSUS_HOST_DISEASE	37	0.314733	0.72348	0.697856	0.872746	1	9058	tags=62%, list=45%, signal=112%
KEGG_ALPHA_LINOLENIC_ACID_METABOLISM	18	0.22891	0.671201	0.880626	0.93194	1	6411	tags=39%, list=32%, signal=57%
KEGG_STARCH_AND_SUCROSE_METABOLISM	49	0.204154	0.663055	0.879032	0.931105	1	7293	tags=33%, list=36%, signal=51%
KEGG_MATURITY_ONSET_DIABETES_OF_THE_YOUNG	25	0.221094	0.660453	0.892216	0.924398	1	7498	tags=36%, list=37%, signal=57%
KEGG_CYTOSOLIC_DNA_SENSING_PATHWAY	53	0.187629	0.648062	0.924335	0.928715	1	5555	tags=26%, list=27%, signal=36%
KEGG_NOD_LIKE_RECEPTOR_SIGNALING_PATHWAY	60	0.195984	0.644251	0.895669	0.923068	1	5763	tags=32%, list=28%, signal=44%
KEGG_ALLOGRAFT_REJECTION	35	0.273408	0.633754	0.792233	0.923452	1	9112	tags=60%, list=45%, signal=109%
KEGG_GLYCOSAMINOGLYCAN_DEGRADATION	21	0.217129	0.604435	0.922	0.93911	1	5173	tags=29%, list=25%, signal=38%
KEGG_ASTHMA	28	0.227496	0.54397	0.892157	0.96865	1	8241	tags=43%, list=41%, signal=72%
KEGG_TYPE_I_DIABETES_MELLITUS	41	0.211331	0.539825	0.867063	0.960816	1	9112	tags=59%, list=45%, signal=106%

## Sheet: GO
NAME	SIZE	ES	NES	NOM p-val	FDR q-val	FWER p-val	RANK AT MAX	LEADING EDGE
GO_RHO_GTPASE_BINDING	146	0.626872	2.31355	0	0	0	3654	tags=53%, list=18%, signal=65%
GO_SMALL_GTPASE_BINDING	392	0.531541	2.12761	0	0.072558	0.076	3929	tags=48%, list=19%, signal=58%
GO_RAC_GTPASE_BINDING	65	0.601863	2.09181	0	0.100055	0.125	3894	tags=54%, list=19%, signal=66%
GO_RHO_GUANYL_NUCLEOTIDE_EXCHANGE_FACTOR_ACTIVITY	57	0.675154	2.08414	0	0.0872509	0.137	3112	tags=58%, list=15%, signal=68%
GO_REGULATION_OF_SMALL_GTPASE_MEDIATED_SIGNAL_TRANSDUCTION	306	0.546187	2.08155	0	0.0729285	0.142	4100	tags=49%, list=20%, signal=60%
GO_GTPASE_BINDING	496	0.510826	2.0805	0	0.062217	0.145	4172	tags=48%, list=21%, signal=59%
GO_MICROFILAMENT_MOTOR_ACTIVITY	29	0.716792	2.07645	0	0.0579378	0.152	2236	tags=52%, list=11%, signal=58%
GO_REGULATION_OF_RAS_PROTEIN_SIGNAL_TRANSDUCTION	181	0.558711	2.06174	0	0.0608451	0.18	4083	tags=48%, list=20%, signal=60%
GO_PROTEIN_DEPOLYMERIZATION	102	0.526943	2.05906	0	0.0580878	0.186	2723	tags=34%, list=13%, signal=39%
GO_ACTIVATION_OF_GTPASE_ACTIVITY	99	0.562985	2.05722	0	0.0536628	0.189	3781	tags=49%, list=19%, signal=61%
GO_BETA_CATENIN_BINDING	81	0.600407	2.05269	0	0.0522255	0.199	4886	tags=64%, list=24%, signal=84%
GO_CELL_SUBSTRATE_JUNCTION_ORGANIZATION	97	0.629594	2.05096	0	0.0487355	0.201	3161	tags=51%, list=16%, signal=60%
GO_GUANYL_NUCLEOTIDE_EXCHANGE_FACTOR_ACTIVITY	195	0.559667	2.04488	0	0.0486494	0.214	4172	tags=54%, list=21%, signal=68%
GO_RAS_GUANYL_NUCLEOTIDE_EXCHANGE_FACTOR_ACTIVITY	108	0.599199	2.03746	0	0.0509711	0.23	5186	tags=64%, list=26%, signal=85%
GO_REGULATION_OF_PROTEIN_CONTAINING_COMPLEX_DISASSEMBLY	107	0.51322	2.03565	0.00201207	0.048616	0.233	1664	tags=27%, list=8%, signal=29%
GO_POSITIVE_REGULATION_OF_GTPASE_ACTIVITY	380	0.508832	2.03552	0	0.0456531	0.233	3986	tags=45%, list=20%, signal=55%
GO_NEGATIVE_REGULATION_OF_NOTCH_SIGNALING_PATHWAY	35	0.633082	2.03272	0	0.0445355	0.239	5044	tags=51%, list=25%, signal=68%
GO_ACTIN_FILAMENT_BINDING	193	0.515177	2.03208	0	0.0427857	0.24	2633	tags=36%, list=13%, signal=41%
GO_RNA_POLYMERASE_II_TRANSCRIPTION_FACTOR_BINDING	55	0.581751	2.03103	0	0.0410963	0.242	3956	tags=44%, list=19%, signal=54%
GO_REGULATION_OF_MICROTUBULE_DEPOLYMERIZATION	27	0.649848	2.01911	0	0.0471746	0.274	2700	tags=44%, list=13%, signal=51%
GO_MAP_KINASE_KINASE_KINASE_ACTIVITY	22	0.729275	2.01896	0	0.0449282	0.274	2717	tags=59%, list=13%, signal=68%
GO_ACTIVATION_OF_MAPKK_ACTIVITY	48	0.657501	2.01895	0	0.042886	0.274	2981	tags=44%, list=15%, signal=51%
GO_CELLULAR_COMPONENT_MAINTENANCE	54	0.562572	2.01452	0	0.0442982	0.287	4987	tags=50%, list=25%, signal=66%
GO_KERATINOCYTE_MIGRATION	19	0.69999	2.01426	0	0.0425111	0.287	885	tags=32%, list=4%, signal=33%
GO_MICROTUBULE_NUCLEATION	28	0.682599	2.01214	0	0.0423243	0.295	3187	tags=61%, list=16%, signal=72%
GO_EPITHELIAL_CELL_MORPHOGENESIS	34	0.643525	2.01154	0	0.0412736	0.298	3684	tags=44%, list=18%, signal=54%
GO_CALMODULIN_BINDING	196	0.507758	2.0108	0	0.0399669	0.299	5063	tags=48%, list=25%, signal=63%
GO_MYOSIN_COMPLEX	57	0.582738	2.00715	0	0.0408724	0.31	2266	tags=39%, list=11%, signal=43%
GO_HISTONE_DEACETYLASE_COMPLEX	75	0.527259	2.00686	0	0.0396199	0.31	2700	tags=44%, list=13%, signal=51%
GO_PROTEIN_TYROSINE_KINASE_ACTIVITY	134	0.552998	2.00655	0	0.0383654	0.31	5465	tags=61%, list=27%, signal=83%
GO_ADHERENS_JUNCTION	155	0.523077	2.00645	0	0.0371278	0.31	4751	tags=52%, list=23%, signal=67%
GO_POSTSYNAPTIC_DENSITY_INTRACELLULAR_COMPONENT	17	0.724915	2.0026	0.00205339	0.0382329	0.331	4987	tags=76%, list=25%, signal=101%
GO_ACTIN_FILAMENT_BASED_TRANSPORT	21	0.746326	2.00206	0.0020202	0.037543	0.333	2969	tags=62%, list=15%, signal=72%
GO_REGULATION_OF_NOTCH_SIGNALING_PATHWAY	93	0.542337	2.00175	0	0.0364388	0.333	4467	tags=44%, list=22%, signal=56%
GO_NEGATIVE_REGULATION_OF_MICROTUBULE_POLYMERIZATION_OR_DEPOLYMERIZATION	34	0.59254	2.00012	0	0.0359416	0.334	2751	tags=41%, list=14%, signal=48%
GO_GTPASE_REGULATOR_ACTIVITY	287	0.502578	1.99608	0	0.0370549	0.344	3800	tags=45%, list=19%, signal=55%
GO_HISTONE_DEACETYLATION	76	0.503301	1.99401	0	0.0369918	0.35	2700	tags=41%, list=13%, signal=47%
GO_RETINOIC_ACID_RECEPTOR_BINDING	26	0.648418	1.99393	0	0.0360566	0.351	1540	tags=38%, list=8%, signal=42%
GO_POSITIVE_REGULATION_OF_TRANSCRIPTION_OF_NOTCH_RECEPTOR_TARGET	18	0.782064	1.99254	0	0.0361593	0.358	3292	tags=72%, list=16%, signal=86%
GO_TRANSCRIPTION_COREPRESSOR_ACTIVITY	179	0.466533	1.99154	0	0.0357267	0.361	3388	tags=40%, list=17%, signal=48%
GO_NEGATIVE_REGULATION_OF_CYTOSKELETON_ORGANIZATION	139	0.488049	1.98958	0	0.0362873	0.37	3227	tags=37%, list=16%, signal=44%
GO_REGULATION_OF_GTPASE_ACTIVITY	451	0.490604	1.98754	0	0.0367065	0.379	3986	tags=44%, list=20%, signal=53%
GO_POSITIVE_REGULATION_OF_NERVOUS_SYSTEM_PROCESS	61	0.62632	1.98639	0	0.0362217	0.381	4813	tags=61%, list=24%, signal=79%
GO_POSITIVE_REGULATION_OF_CHROMATIN_ORGANIZATION	96	0.495337	1.9849	0	0.0362883	0.384	4628	tags=48%, list=23%, signal=62%
GO_PROTEIN_AUTOPHOSPHORYLATION	230	0.505199	1.98445	0	0.0357692	0.385	3749	tags=43%, list=18%, signal=52%
GO_REGULATION_OF_MUSCLE_ADAPTATION	77	0.554169	1.98408	0	0.0351727	0.385	4435	tags=45%, list=22%, signal=58%
GO_NEURON_PROJECTION_EXTENSION	168	0.525916	1.98194	0	0.0358428	0.396	4248	tags=47%, list=21%, signal=59%
GO_NUCLEUS_LOCALIZATION	27	0.662458	1.98108	0	0.0354985	0.397	3714	tags=59%, list=18%, signal=72%
GO_GTP_RHO_BINDING	20	0.672867	1.9799	0.0019685	0.0352088	0.4	3378	tags=55%, list=17%, signal=66%
GO_POSITIVE_REGULATION_OF_BONE_RESORPTION	18	0.654951	1.97961	0	0.0347491	0.4	2668	tags=39%, list=13%, signal=45%
GO_MICROTUBULE_PLUS_END	22	0.721365	1.97914	0	0.0342285	0.402	2969	tags=59%, list=15%, signal=69%
GO_POSITIVE_REGULATION_OF_AXONOGENESIS	84	0.613801	1.97865	0	0.0336249	0.403	5418	tags=63%, list=27%, signal=86%
GO_PROLINE_RICH_REGION_BINDING	17	0.666711	1.97689	0	0.0343433	0.411	4401	tags=53%, list=22%, signal=68%
GO_KINESIN_BINDING	39	0.594522	1.97645	0	0.0340525	0.416	3938	tags=59%, list=19%, signal=73%
GO_POSTSYNAPTIC_SPECIALIZATION_INTRACELLULAR_COMPONENT	21	0.64906	1.97599	0.00201207	0.0335587	0.416	4987	tags=67%, list=25%, signal=88%
GO_MICROTUBULE_END	29	0.689982	1.97446	0.00408998	0.0337022	0.419	5140	tags=76%, list=25%, signal=101%
GO_POSITIVE_REGULATION_OF_JUN_KINASE_ACTIVITY	69	0.595285	1.97361	0	0.0338245	0.426	3841	tags=54%, list=19%, signal=66%
GO_REGULATION_OF_MICROTUBULE_POLYMERIZATION_OR_DEPOLYMERIZATION	76	0.508345	1.97245	0	0.0337955	0.432	3233	tags=41%, list=16%, signal=48%
GO_KINESIN_COMPLEX	49	0.583028	1.97165	0.00394477	0.0335569	0.433	3986	tags=51%, list=20%, signal=63%
GO_REGULATION_OF_AXONOGENESIS	180	0.548054	1.9708	0	0.0332358	0.435	5418	tags=56%, list=27%, signal=76%
GO_AXON_EXTENSION	121	0.553521	1.97016	0.00202429	0.0329146	0.435	4083	tags=50%, list=20%, signal=63%
GO_VESICLE_CYTOSKELETAL_TRAFFICKING	66	0.555293	1.96835	0	0.0334584	0.444	4043	tags=52%, list=20%, signal=64%
GO_RESPONSE_TO_NERVE_GROWTH_FACTOR	52	0.556291	1.9682	0	0.0329433	0.444	3158	tags=40%, list=16%, signal=48%
GO_REGULATION_OF_JUN_KINASE_ACTIVITY	84	0.565254	1.9676	0	0.0326628	0.446	3841	tags=46%, list=19%, signal=57%
GO_CELL_MATRIX_ADHESION	215	0.552791	1.96734	0	0.0322821	0.448	5469	tags=54%, list=27%, signal=74%
GO_NEGATIVE_REGULATION_OF_SUPRAMOLECULAR_FIBER_ORGANIZATION	132	0.508228	1.96222	0	0.0340327	0.467	3227	tags=39%, list=16%, signal=46%
GO_ACTIN_BINDING	412	0.483961	1.96169	0	0.0337969	0.469	4760	tags=43%, list=23%, signal=55%
GO_NEURON_PROJECTION_GUIDANCE	278	0.536664	1.96005	0	0.0341843	0.476	6227	tags=59%, list=31%, signal=84%
GO_SH3_DOMAIN_BINDING	128	0.521186	1.9588	0	0.0342842	0.483	3220	tags=41%, list=16%, signal=48%
GO_REGULATION_OF_CELL_MORPHOGENESIS_INVOLVED_IN_DIFFERENTIATION	295	0.503803	1.95753	0	0.0343261	0.489	5420	tags=54%, list=27%, signal=72%
GO_NOTCH_BINDING	22	0.688609	1.95748	0.00205339	0.0338427	0.489	3761	tags=59%, list=19%, signal=72%
GO_NEGATIVE_REGULATION_OF_PROTEIN_CONTAINING_COMPLEX_DISASSEMBLY	67	0.540926	1.95737	0	0.0334453	0.49	3062	tags=37%, list=15%, signal=44%
GO_SIGNALING_ADAPTOR_ACTIVITY	67	0.552728	1.95711	0	0.033144	0.492	5668	tags=60%, list=28%, signal=83%
GO_POSITIVE_REGULATION_OF_CELL_MORPHOGENESIS_INVOLVED_IN_DIFFERENTIATION	152	0.524166	1.95236	0	0.034951	0.511	4857	tags=54%, list=24%, signal=70%
GO_RAS_PROTEIN_SIGNAL_TRANSDUCTION	326	0.488225	1.95051	0	0.0352661	0.518	4083	tags=43%, list=20%, signal=53%
GO_ACTIN_DEPENDENT_ATPASE_ACTIVITY	24	0.688434	1.94844	0.00398406	0.0357142	0.525	2236	tags=54%, list=11%, signal=61%
GO_REGULATION_OF_PROTEIN_DEPOLYMERIZATION	77	0.521097	1.94745	0	0.0358895	0.529	2700	tags=34%, list=13%, signal=39%
GO_SMALL_GTPASE_MEDIATED_SIGNAL_TRANSDUCTION	484	0.481065	1.94638	0	0.0359238	0.534	4120	tags=43%, list=20%, signal=53%
GO_MICROTUBULE_POLYMERIZATION_OR_DEPOLYMERIZATION	106	0.49333	1.94353	0	0.0368026	0.546	3233	tags=39%, list=16%, signal=46%
GO_POSITIVE_REGULATION_OF_HISTONE_DEACETYLATION	17	0.713216	1.94304	0	0.0365948	0.548	4053	tags=65%, list=20%, signal=81%
GO_REGULATION_OF_CELL_SIZE	172	0.497779	1.94168	0	0.0367885	0.552	4083	tags=42%, list=20%, signal=53%
GO_POSITIVE_REGULATION_OF_AXON_EXTENSION	42	0.642652	1.94128	0	0.0364273	0.553	4235	tags=60%, list=21%, signal=75%
GO_PROTEIN_PHOSPHORYLATED_AMINO_ACID_BINDING	51	0.556697	1.94032	0	0.036396	0.557	4905	tags=55%, list=24%, signal=72%
GO_DEVELOPMENTAL_CELL_GROWTH	218	0.501314	1.93912	0	0.036577	0.558	5091	tags=48%, list=25%, signal=63%
GO_REGULATION_OF_CELL_MORPHOGENESIS	470	0.490349	1.93907	0	0.0361888	0.558	4987	tags=47%, list=25%, signal=61%
GO_SEMAPHORIN_PLEXIN_SIGNALING_PATHWAY	40	0.669269	1.939	0.00205339	0.0357911	0.559	4083	tags=70%, list=20%, signal=87%
GO_ESTABLISHMENT_OF_CELL_POLARITY	131	0.494907	1.93895	0	0.0354056	0.559	3052	tags=37%, list=15%, signal=44%
GO_CELL_CELL_JUNCTION	465	0.474111	1.93794	0	0.03544	0.56	5330	tags=48%, list=26%, signal=64%
GO_REGULATION_OF_HISTONE_DEACETYLATION	28	0.615724	1.93581	0	0.0362905	0.568	1696	tags=39%, list=8%, signal=43%
GO_MRNA_TRANSCRIPTION	17	0.673504	1.93478	0	0.0364597	0.575	2569	tags=53%, list=13%, signal=61%
GO_NUCLEAR_MIGRATION	22	0.691783	1.93241	0	0.0370885	0.582	3714	tags=68%, list=18%, signal=83%
GO_PEPTIDYL_THREONINE_MODIFICATION	115	0.503	1.93053	0	0.0377354	0.589	3192	tags=40%, list=16%, signal=47%
GO_REGULATION_OF_CELL_MATRIX_ADHESION	114	0.537253	1.93024	0	0.0375417	0.59	5435	tags=53%, list=27%, signal=71%
GO_STRESS_FIBER_ASSEMBLY	98	0.527724	1.92957	0	0.037573	0.594	4493	tags=50%, list=22%, signal=64%
GO_HISTONE_DEACETYLASE_BINDING	111	0.474634	1.92946	0	0.03723	0.594	3601	tags=41%, list=18%, signal=49%
GO_ACTOMYOSIN	72	0.601742	1.92881	0	0.0372664	0.598	4696	tags=58%, list=23%, signal=76%
GO_PHOSPHOTYROSINE_RESIDUE_BINDING	42	0.602137	1.92763	0	0.0374843	0.602	5213	tags=60%, list=26%, signal=80%
GO_PHOSPHATIDYLINOSITOL_3_4_5_TRISPHOSPHATE_BINDING	38	0.586401	1.9244	0	0.0390528	0.617	3188	tags=42%, list=16%, signal=50%
GO_PROTEIN_DEMETHYLASE_ACTIVITY	23	0.735658	1.92434	0	0.0386583	0.617	2624	tags=57%, list=13%, signal=65%
GO_ACTIN_FILAMENT_BUNDLE_ORGANIZATION	147	0.513568	1.92391	0	0.0384957	0.618	4964	tags=50%, list=24%, signal=65%
GO_CYTOPLASMIC_MICROTUBULE_ORGANIZATION	58	0.541849	1.92382	0	0.0381359	0.618	3314	tags=41%, list=16%, signal=49%
GO_MOTOR_ACTIVITY	130	0.472388	1.92362	0.00197239	0.0378631	0.618	2615	tags=32%, list=13%, signal=37%
GO_REGULATION_OF_CHROMATIN_ORGANIZATION	172	0.455054	1.92351	0	0.0375358	0.618	3896	tags=41%, list=19%, signal=50%
GO_BETA_CATENIN_TCF_COMPLEX_ASSEMBLY	29	0.623228	1.92338	0	0.0373422	0.619	4685	tags=52%, list=23%, signal=67%
GO_REGULATION_OF_FATTY_ACID_BETA_OXIDATION	19	0.695919	1.92136	0.00207039	0.0379053	0.623	3698	tags=58%, list=18%, signal=71%
GO_POSITIVE_REGULATION_OF_MYOTUBE_DIFFERENTIATION	30	0.627854	1.91698	0	0.03976	0.637	3786	tags=43%, list=19%, signal=53%
GO_REGULATION_OF_EXTENT_OF_CELL_GROWTH	107	0.543298	1.91495	0.002079	0.0409001	0.646	4235	tags=48%, list=21%, signal=60%
GO_REGULATION_OF_PROTEIN_DEACETYLATION	43	0.547099	1.91362	0	0.0413886	0.654	2630	tags=40%, list=13%, signal=45%
GO_CELL_SUBSTRATE_ADHESION	336	0.519922	1.91196	0.00198807	0.0418667	0.659	5175	tags=51%, list=26%, signal=67%
GO_CHROMATIN_DNA_BINDING	89	0.504872	1.91178	0	0.0416303	0.659	2948	tags=40%, list=15%, signal=47%
GO_PHOSPHATIDIC_ACID_BINDING	18	0.643138	1.91155	0	0.0414461	0.661	2702	tags=50%, list=13%, signal=58%
GO_FOCAL_ADHESION_ASSEMBLY	78	0.58447	1.91006	0	0.0418656	0.664	3161	tags=46%, list=16%, signal=54%
GO_CELL_CORTEX	272	0.460327	1.90935	0	0.0418302	0.667	4857	tags=45%, list=24%, signal=58%
GO_MICROTUBULE_DEPOLYMERIZATION	40	0.568526	1.90848	0.00196464	0.0417998	0.668	2700	tags=38%, list=13%, signal=43%
GO_RAB_GTPASE_BINDING	156	0.513761	1.90809	0	0.0415601	0.669	3213	tags=43%, list=16%, signal=51%
GO_ADHERENS_JUNCTION_ORGANIZATION	60	0.582464	1.9069	0	0.0419373	0.673	6024	tags=65%, list=30%, signal=92%
GO_POSITIVE_REGULATION_OF_TISSUE_REMODELING	31	0.568685	1.90495	0	0.0428154	0.681	3052	tags=32%, list=15%, signal=38%
GO_CELL_CELL_JUNCTION_ORGANIZATION	197	0.492169	1.90417	0	0.0427695	0.681	5269	tags=47%, list=26%, signal=62%
GO_REGULATION_OF_CARBOHYDRATE_BIOSYNTHETIC_PROCESS	89	0.485211	1.89966	0	0.0448123	0.695	4476	tags=42%, list=22%, signal=53%
GO_SITE_OF_POLARIZED_GROWTH	182	0.498567	1.89767	0.00199203	0.0456769	0.7	5193	tags=55%, list=26%, signal=73%
GO_REGULATION_OF_NEURON_MIGRATION	40	0.613602	1.89696	0	0.0456494	0.704	4494	tags=55%, list=22%, signal=71%
GO_REGULATION_OF_HISTONE_METHYLATION	57	0.542824	1.8967	0.0020284	0.045412	0.705	3038	tags=37%, list=15%, signal=43%
GO_CLATHRIN_DEPENDENT_ENDOCYTOSIS	44	0.576776	1.89509	0.00211416	0.0461331	0.712	3840	tags=50%, list=19%, signal=62%
GO_NUCLEOSIDE_TRIPHOSPHATASE_REGULATOR_ACTIVITY	326	0.45775	1.89452	0	0.0460621	0.714	3800	tags=41%, list=19%, signal=50%
GO_DISTAL_AXON	297	0.474526	1.89294	0.00198807	0.0466011	0.72	5451	tags=50%, list=27%, signal=68%
GO_NEURON_PROJECTION_REGENERATION	53	0.583208	1.8928	0.0019685	0.0463094	0.721	5179	tags=55%, list=26%, signal=73%
GO_MYELIN_SHEATH	43	0.546803	1.8922	0	0.0462751	0.723	4799	tags=44%, list=24%, signal=58%
GO_CELL_CORTEX_REGION	40	0.540985	1.89143	0	0.0463284	0.724	4053	tags=45%, list=20%, signal=56%
GO_NEGATIVE_REGULATION_OF_T_HELPER_CELL_DIFFERENTIATION	17	0.733068	1.89014	0.00403226	0.046847	0.726	2881	tags=53%, list=14%, signal=62%
GO_POSITIVE_REGULATION_OF_POSTTRANSCRIPTIONAL_GENE_SILENCING	23	0.622697	1.89012	0.00201207	0.0465006	0.726	3690	tags=43%, list=18%, signal=53%
GO_NEURON_PROJECTION_ORGANIZATION	87	0.515744	1.88999	0.00197239	0.0462367	0.727	3978	tags=46%, list=20%, signal=57%
GO_PROTEIN_LOCALIZATION_TO_ENDOSOME	20	0.668608	1.88966	0.0041841	0.0460113	0.727	4083	tags=60%, list=20%, signal=75%
GO_CORTICAL_ACTIN_CYTOSKELETON	76	0.518669	1.88786	0	0.0467026	0.73	4734	tags=50%, list=23%, signal=65%
GO_ACTIVATION_OF_JUN_KINASE_ACTIVITY	37	0.606606	1.88592	0	0.0478377	0.734	5527	tags=68%, list=27%, signal=93%
GO_TRANSMEMBRANE_RECEPTOR_PROTEIN_TYROSINE_KINASE_ACTIVITY	61	0.610442	1.88564	0	0.0476804	0.734	5708	tags=67%, list=28%, signal=93%
GO_PRI_MIRNA_TRANSCRIPTION_BY_RNA_POLYMERASE_II	53	0.552209	1.88528	0.00401606	0.0474671	0.734	4819	tags=53%, list=24%, signal=69%
GO_MICROTUBULE_POLYMERIZATION	70	0.496522	1.88481	0.004	0.047476	0.734	3233	tags=41%, list=16%, signal=49%
GO_TRANSCRIPTION_REPRESSOR_COMPLEX	75	0.504905	1.88191	0	0.0489678	0.743	2909	tags=40%, list=14%, signal=47%
GO_REGULATION_OF_CYTOSKELETON_ORGANIZATION	496	0.419937	1.88038	0	0.0494996	0.744	4022	tags=36%, list=20%, signal=43%
GO_INSULIN_LIKE_GROWTH_FACTOR_RECEPTOR_SIGNALING_PATHWAY	34	0.594461	1.87787	0.00200803	0.0505879	0.749	4819	tags=47%, list=24%, signal=62%
GO_POSITIVE_REGULATION_OF_JNK_CASCADE	131	0.500851	1.87728	0.00195312	0.0505817	0.75	3841	tags=41%, list=19%, signal=51%
GO_NEGATIVE_REGULATION_OF_NEURAL_PRECURSOR_CELL_PROLIFERATION	22	0.629079	1.87615	0.00194553	0.0509639	0.755	2832	tags=36%, list=14%, signal=42%
GO_CELL_LEADING_EDGE	397	0.465227	1.87472	0	0.0515146	0.757	4857	tags=46%, list=24%, signal=60%
GO_CLATHRIN_COATED_PIT	68	0.497966	1.87437	0.00203252	0.0513352	0.758	4130	tags=49%, list=20%, signal=61%
GO_REGULATION_OF_ACTIN_FILAMENT_BUNDLE_ASSEMBLY	95	0.525014	1.87412	0.00198807	0.051185	0.761	3220	tags=41%, list=16%, signal=49%
GO_DEMETHYLASE_ACTIVITY	33	0.592967	1.87322	0.00391389	0.0514267	0.762	2624	tags=42%, list=13%, signal=49%
GO_RHO_PROTEIN_SIGNAL_TRANSDUCTION	129	0.515482	1.87243	0	0.0515722	0.764	4083	tags=43%, list=20%, signal=54%
GO_PHOSPHATIDYLINOSITOL_3_PHOSPHATE_BINDING	45	0.568478	1.87168	0.00201207	0.0517057	0.766	4862	tags=51%, list=24%, signal=67%
GO_ENDOCYTIC_RECYCLING	44	0.547053	1.87167	0.00204918	0.0513587	0.766	2030	tags=41%, list=10%, signal=45%
GO_DEVELOPMENTAL_GROWTH_INVOLVED_IN_MORPHOGENESIS	229	0.488694	1.87093	0	0.0515688	0.769	6036	tags=53%, list=30%, signal=75%
GO_EPITHELIAL_CELL_DEVELOPMENT	210	0.473689	1.87087	0	0.0512723	0.769	5221	tags=46%, list=26%, signal=61%
GO_AMEBOIDAL_TYPE_CELL_MIGRATION	382	0.477629	1.86824	0.00198807	0.0530377	0.778	3767	tags=36%, list=19%, signal=44%
GO_APICAL_JUNCTION_COMPLEX	130	0.495035	1.86753	0.00394477	0.0532418	0.784	4626	tags=45%, list=23%, signal=57%
GO_POSITIVE_REGULATION_OF_NOTCH_SIGNALING_PATHWAY	49	0.558536	1.86713	0	0.0531394	0.786	3401	tags=39%, list=17%, signal=46%
GO_DNA_METHYLATION	63	0.504478	1.86687	0	0.0529732	0.786	2633	tags=30%, list=13%, signal=35%
GO_PROTEIN_DEMETHYLATION	27	0.652	1.86615	0	0.0531016	0.79	2624	tags=48%, list=13%, signal=55%
GO_REGULATION_OF_MICROTUBULE_POLYMERIZATION	46	0.523454	1.86542	0.00398406	0.0531949	0.791	3233	tags=46%, list=16%, signal=54%
GO_TIGHT_JUNCTION	119	0.492267	1.86495	0.002	0.053256	0.794	3017	tags=34%, list=15%, signal=40%
GO_CLATHRIN_BINDING	63	0.517872	1.86443	0	0.0532384	0.796	6483	tags=65%, list=32%, signal=95%
GO_SIGNALING_RECEPTOR_COMPLEX_ADAPTOR_ACTIVITY	41	0.578326	1.86375	0.00208768	0.0533666	0.798	5668	tags=61%, list=28%, signal=84%
GO_PHOSPHOPROTEIN_BINDING	82	0.487548	1.86349	0	0.0532322	0.801	4149	tags=43%, list=20%, signal=53%
GO_NEGATIVE_REGULATION_OF_HISTONE_METHYLATION	19	0.667767	1.86152	0.00202429	0.0544671	0.805	2738	tags=42%, list=13%, signal=49%
GO_PROTEIN_SERINE_THREONINE_KINASE_ACTIVITY	413	0.444071	1.86075	0	0.0546271	0.807	4201	tags=39%, list=21%, signal=49%
GO_CELL_JUNCTION_ASSEMBLY	410	0.494178	1.86067	0.00198413	0.0543381	0.807	5869	tags=51%, list=29%, signal=71%
GO_NEURON_PROJECTION_ARBORIZATION	26	0.682108	1.85998	0	0.0544243	0.808	4083	tags=62%, list=20%, signal=77%
GO_REGULATION_OF_SUPRAMOLECULAR_FIBER_ORGANIZATION	330	0.443897	1.85919	0	0.0545352	0.81	4143	tags=41%, list=20%, signal=51%
GO_CORTICAL_CYTOSKELETON	100	0.503171	1.8579	0	0.0551282	0.814	4750	tags=48%, list=23%, signal=62%
GO_POSITIVE_REGULATION_OF_ERBB_SIGNALING_PATHWAY	35	0.566188	1.85761	0	0.0550828	0.814	4634	tags=54%, list=23%, signal=70%
GO_ACTOMYOSIN_STRUCTURE_ORGANIZATION	187	0.489403	1.85665	0	0.0553083	0.815	5030	tags=43%, list=25%, signal=57%
GO_REGULATION_OF_HISTONE_MODIFICATION	137	0.437925	1.85585	0	0.0556006	0.817	3896	tags=39%, list=19%, signal=48%
GO_RUFFLE	169	0.493378	1.85332	0.00199203	0.0568054	0.82	3666	tags=41%, list=18%, signal=49%
GO_REGULATION_OF_SYNAPTIC_PLASTICITY	184	0.495562	1.85234	0.00206186	0.0571055	0.824	6409	tags=58%, list=32%, signal=83%
GO_ACTIN_FILAMENT_ORGANIZATION	393	0.446665	1.85122	0	0.0573959	0.826	4554	tags=41%, list=22%, signal=52%
GO_BASEMENT_MEMBRANE	99	0.585667	1.8501	0.0119522	0.0578991	0.83	4697	tags=53%, list=23%, signal=68%
GO_VASCULAR_ASSOCIATED_SMOOTH_MUSCLE_CELL_DIFFERENTIATION	24	0.628455	1.8499	0	0.057687	0.83	3660	tags=50%, list=18%, signal=61%
GO_NEURONAL_STEM_CELL_POPULATION_MAINTENANCE	23	0.634302	1.84864	0.00198807	0.0582806	0.833	3164	tags=43%, list=16%, signal=51%
GO_CELL_DIFFERENTIATION_INVOLVED_IN_KIDNEY_DEVELOPMENT	56	0.561898	1.84805	0.00601202	0.0584045	0.836	6227	tags=57%, list=31%, signal=82%
GO_GASTRULATION	174	0.478547	1.8479	0.00201207	0.0581831	0.836	4825	tags=43%, list=24%, signal=55%
GO_RETINOID_X_RECEPTOR_BINDING	18	0.64759	1.84746	0.00619835	0.0581768	0.837	1540	tags=39%, list=8%, signal=42%
GO_MUSCLE_ADAPTATION	100	0.501386	1.84736	0.00210084	0.0579057	0.837	5775	tags=48%, list=28%, signal=67%
GO_SYNAPTIC_VESICLE_RECYCLING	74	0.52496	1.84581	0	0.0587181	0.842	4921	tags=54%, list=24%, signal=71%
GO_HISTONE_METHYLATION	121	0.483369	1.84572	0.00198807	0.0584236	0.842	2744	tags=33%, list=14%, signal=38%
GO_MAIN_AXON	65	0.576578	1.84375	0.00198413	0.0594995	0.849	5542	tags=60%, list=27%, signal=82%
GO_REGULATION_OF_MUSCLE_HYPERTROPHY	53	0.540933	1.84254	0.00412371	0.0600415	0.853	4435	tags=43%, list=22%, signal=55%
GO_NEGATIVE_REGULATION_OF_MACROAUTOPHAGY	32	0.551946	1.842	0.00421053	0.0601099	0.854	3050	tags=44%, list=15%, signal=51%
GO_PLASMA_MEMBRANE_TUBULATION	18	0.652451	1.84183	0.00207039	0.0599859	0.855	1325	tags=39%, list=7%, signal=42%
GO_BETA_CATENIN_DESTRUCTION_COMPLEX_DISASSEMBLY	20	0.595002	1.84151	0.00209205	0.059817	0.856	4381	tags=60%, list=22%, signal=76%
GO_CELL_CELL_JUNCTION_ASSEMBLY	142	0.467682	1.84138	0.00383142	0.0595745	0.856	3052	tags=30%, list=15%, signal=35%
GO_NEGATIVE_REGULATION_OF_LIPID_TRANSPORT	26	0.569458	1.84037	0	0.0598642	0.856	3334	tags=38%, list=16%, signal=46%
GO_MUSCLE_HYPERTROPHY	81	0.516688	1.83994	0.00414079	0.0598565	0.856	5109	tags=46%, list=25%, signal=61%
GO_INOSITOL_PHOSPHATE_METABOLIC_PROCESS	69	0.492139	1.83985	0.0020202	0.0596126	0.856	4220	tags=42%, list=21%, signal=53%
GO_SCHWANN_CELL_DIFFERENTIATION	37	0.560649	1.83847	0.00606061	0.0602092	0.86	4095	tags=59%, list=20%, signal=74%
GO_CALYX_OF_HELD	23	0.629386	1.83803	0	0.060319	0.861	7468	tags=96%, list=37%, signal=151%
GO_REGULATION_OF_ACTOMYOSIN_STRUCTURE_ORGANIZATION	92	0.50747	1.83635	0.00197239	0.0611841	0.863	2728	tags=35%, list=13%, signal=40%
GO_NEGATIVE_REGULATION_OF_AUTOPHAGY	78	0.487335	1.83589	0.00207469	0.0612304	0.866	2791	tags=33%, list=14%, signal=39%
GO_REGULATION_OF_AUTOPHAGY_OF_MITOCHONDRION	40	0.54717	1.83419	0.00626305	0.0621509	0.87	2700	tags=48%, list=13%, signal=55%
GO_ESTABLISHMENT_OR_MAINTENANCE_OF_CELL_POLARITY	206	0.442785	1.83417	0	0.0618354	0.87	3090	tags=31%, list=15%, signal=36%
GO_POSITIVE_REGULATION_OF_CELL_PROJECTION_ORGANIZATION	357	0.455293	1.83328	0	0.0622606	0.87	5599	tags=49%, list=28%, signal=67%
GO_ATPASE_COMPLEX	76	0.497949	1.83214	0.00194553	0.0627408	0.87	2081	tags=33%, list=10%, signal=37%
GO_POSITIVE_REGULATION_OF_CELL_MATRIX_ADHESION	55	0.535704	1.83208	0.00390625	0.0624368	0.87	5435	tags=55%, list=27%, signal=74%
GO_EPITHELIAL_CELL_DIFFERENTIATION_INVOLVED_IN_KIDNEY_DEVELOPMENT	47	0.57229	1.83197	0.00813008	0.0622244	0.87	4035	tags=45%, list=20%, signal=56%
GO_REGULATION_OF_CHOLESTEROL_EFFLUX	28	0.581594	1.83123	0	0.0623728	0.871	5137	tags=43%, list=25%, signal=57%
GO_REGULATION_OF_NEURON_PROJECTION_DEVELOPMENT	478	0.458049	1.83105	0.00200401	0.0622005	0.871	5028	tags=46%, list=25%, signal=59%
GO_CYCLIC_NUCLEOTIDE_BIOSYNTHETIC_PROCESS	20	0.681337	1.83077	0.00413223	0.0620408	0.871	2812	tags=50%, list=14%, signal=58%
GO_PHOSPHATIDYLINOSITOL_3_KINASE_BINDING	30	0.613988	1.8296	0.00407332	0.0625468	0.872	5708	tags=67%, list=28%, signal=93%
GO_CIRCADIAN_REGULATION_OF_GENE_EXPRESSION	61	0.490705	1.82939	0.00392927	0.0624619	0.872	3265	tags=38%, list=16%, signal=45%
GO_POSITIVE_REGULATION_OF_MACROAUTOPHAGY	64	0.536359	1.8284	0.00208768	0.0628511	0.875	3194	tags=41%, list=16%, signal=48%
GO_POSITIVE_REGULATION_OF_NEURON_DIFFERENTIATION	352	0.462379	1.82792	0.00197628	0.0628945	0.875	5599	tags=49%, list=28%, signal=66%
GO_REGULATION_OF_CELL_SUBSTRATE_ADHESION	199	0.496371	1.82781	0.0020284	0.062648	0.875	5435	tags=50%, list=27%, signal=67%
GO_POSITIVE_REGULATION_OF_CREB_TRANSCRIPTION_FACTOR_ACTIVITY	18	0.662535	1.8277	0	0.0623981	0.875	6463	tags=83%, list=32%, signal=122%
GO_LEADING_EDGE_MEMBRANE	162	0.477004	1.82712	0	0.0624634	0.878	4110	tags=42%, list=20%, signal=52%
GO_REGULATION_OF_CHROMATIN_ASSEMBLY_OR_DISASSEMBLY	24	0.607057	1.82673	0.00203666	0.0624185	0.88	2566	tags=50%, list=13%, signal=57%
GO_PEPTIDYL_TYROSINE_AUTOPHOSPHORYLATION	41	0.602266	1.82623	0.00986193	0.0624722	0.88	5282	tags=61%, list=26%, signal=82%
GO_POSITIVE_REGULATION_OF_SYNAPTIC_TRANSMISSION	168	0.492667	1.82582	0.00396825	0.0623373	0.88	6435	tags=55%, list=32%, signal=80%
GO_SCHWANN_CELL_DEVELOPMENT	29	0.593266	1.8256	0.00420168	0.0621838	0.881	3152	tags=52%, list=16%, signal=61%
GO_APOPTOTIC_PROCESS_INVOLVED_IN_MORPHOGENESIS	25	0.586632	1.8252	0.00393701	0.0621503	0.882	3873	tags=40%, list=19%, signal=49%
GO_ACTIVATION_OF_PROTEIN_KINASE_A_ACTIVITY	18	0.656296	1.82515	0.00199601	0.0618824	0.882	4445	tags=56%, list=22%, signal=71%
GO_ACTIN_CYTOSKELETON	468	0.446477	1.82485	0	0.061876	0.882	4734	tags=41%, list=23%, signal=53%
GO_INTERLEUKIN_7_MEDIATED_SIGNALING_PATHWAY	17	0.690546	1.8235	0.00401606	0.0624119	0.884	3334	tags=47%, list=16%, signal=56%
GO_SPECTRIN_BINDING	25	0.604612	1.82279	0	0.0626483	0.884	4613	tags=64%, list=23%, signal=83%
GO_POSITIVE_REGULATION_OF_CELLULAR_RESPONSE_TO_TRANSFORMING_GROWTH_FACTOR_BETA_STIMULUS	29	0.544442	1.82166	0.00798403	0.0632311	0.885	5269	tags=45%, list=26%, signal=60%
GO_NEGATIVE_REGULATION_OF_SMALL_GTPASE_MEDIATED_SIGNAL_TRANSDUCTION	54	0.546546	1.82044	0	0.0636696	0.886	3941	tags=48%, list=19%, signal=60%
GO_GLIOGENESIS	286	0.447054	1.81908	0.00200803	0.0643037	0.89	4108	tags=38%, list=20%, signal=47%
GO_REGULATION_OF_EXTRACELLULAR_MATRIX_ORGANIZATION	35	0.627405	1.81684	0	0.0655957	0.891	2499	tags=40%, list=12%, signal=46%
GO_PHOSPHATIDYLINOSITOL_BINDING	246	0.444911	1.81641	0	0.0656637	0.891	3869	tags=35%, list=19%, signal=43%
GO_ACTIN_FILAMENT_DEPOLYMERIZATION	51	0.524972	1.81408	0.0040404	0.0669526	0.897	1664	tags=29%, list=8%, signal=32%
GO_BONE_CELL_DEVELOPMENT	33	0.642506	1.81244	0	0.0678237	0.901	3340	tags=55%, list=16%, signal=65%
GO_NBAF_COMPLEX	15	0.683618	1.81176	0.00598802	0.0680823	0.902	3926	tags=60%, list=19%, signal=74%
GO_HOMOPHILIC_CELL_ADHESION_VIA_PLASMA_MEMBRANE_ADHESION_MOLECULES	162	0.570396	1.81173	0.00809717	0.0678226	0.902	6916	tags=72%, list=34%, signal=108%
GO_CARGO_ADAPTOR_ACTIVITY	17	0.654297	1.81151	0.00204082	0.0676919	0.902	4893	tags=76%, list=24%, signal=101%
GO_POSTSYNAPTIC_NEUROTRANSMITTER_RECEPTOR_INTERNALIZATION	20	0.606548	1.81133	0.00201613	0.0674533	0.902	5858	tags=65%, list=29%, signal=91%
GO_MULTICELLULAR_ORGANISM_GROWTH	143	0.438689	1.81121	0	0.0673019	0.903	3772	tags=33%, list=19%, signal=40%
GO_CELLULAR_RESPONSE_TO_ATP	18	0.60516	1.8109	0.00191939	0.0672021	0.903	4110	tags=50%, list=20%, signal=63%
GO_REGULATION_OF_CELLULAR_COMPONENT_SIZE	352	0.422905	1.8091	0	0.0681954	0.907	4143	tags=39%, list=20%, signal=49%
GO_PROTEIN_LOCALIZATION_TO_CELL_JUNCTION	95	0.498481	1.80866	0	0.068266	0.907	6101	tags=59%, list=30%, signal=84%
GO_OSTEOCLAST_DEVELOPMENT	17	0.695144	1.80826	0	0.0682394	0.907	4100	tags=53%, list=20%, signal=66%
GO_SCAFFOLD_PROTEIN_BINDING	60	0.498905	1.80649	0.0020202	0.0691223	0.91	5280	tags=58%, list=26%, signal=79%
GO_POLYUBIQUITIN_MODIFICATION_DEPENDENT_PROTEIN_BINDING	42	0.494698	1.80646	0.00828157	0.0688448	0.91	3050	tags=31%, list=15%, signal=36%
GO_CARDIAC_SEPTUM_DEVELOPMENT	108	0.52214	1.80596	0.00828157	0.0688786	0.911	3630	tags=37%, list=18%, signal=45%
GO_TELENCEPHALON_GLIAL_CELL_MIGRATION	21	0.64213	1.80564	0.00208768	0.0687975	0.912	2096	tags=43%, list=10%, signal=48%
GO_K63_LINKED_POLYUBIQUITIN_MODIFICATION_DEPENDENT_PROTEIN_BINDING	18	0.638682	1.80436	0.004158	0.0695011	0.913	5727	tags=72%, list=28%, signal=101%
GO_SEMAPHORIN_RECEPTOR_BINDING	23	0.649616	1.80433	0.00618557	0.0692345	0.913	3646	tags=61%, list=18%, signal=74%
GO_NEUROTRANSMITTER_RECEPTOR_TRANSPORT	45	0.536557	1.80403	0.00408163	0.0692284	0.915	6045	tags=58%, list=30%, signal=82%
GO_MACROMOLECULE_DEACYLATION	102	0.432329	1.80176	0	0.070476	0.917	2700	tags=36%, list=13%, signal=42%
GO_CALMODULIN_DEPENDENT_PROTEIN_KINASE_ACTIVITY	28	0.56535	1.80173	0	0.070202	0.917	4301	tags=54%, list=21%, signal=68%
GO_PLATELET_DERIVED_GROWTH_FACTOR_RECEPTOR_SIGNALING_PATHWAY	56	0.572234	1.80172	0.00407332	0.0699299	0.917	4202	tags=48%, list=21%, signal=61%
GO_REGULATION_OF_PROTEIN_POLYMERIZATION	205	0.417898	1.80099	0	0.0701773	0.918	4022	tags=40%, list=20%, signal=50%
GO_RECEPTOR_CATABOLIC_PROCESS	33	0.539687	1.80011	0.00402414	0.0705561	0.918	3935	tags=48%, list=19%, signal=60%
GO_ANDROGEN_RECEPTOR_SIGNALING_PATHWAY	42	0.49848	1.7999	0.00401606	0.0704582	0.918	315	tags=19%, list=2%, signal=19%
GO_VESICLE_MEDIATED_TRANSPORT_IN_SYNAPSE	215	0.457534	1.79977	0.00200401	0.0702549	0.919	5907	tags=53%, list=29%, signal=74%
GO_PROMOTER_SPECIFIC_CHROMATIN_BINDING	57	0.497704	1.79976	0.00204918	0.0699863	0.919	3802	tags=44%, list=19%, signal=54%
GO_REGULATION_OF_ANDROGEN_RECEPTOR_SIGNALING_PATHWAY	26	0.551177	1.7995	0.00205339	0.0699273	0.919	315	tags=23%, list=2%, signal=23%
GO_COSTAMERE	19	0.684876	1.7992	0.0100806	0.0698604	0.919	2886	tags=53%, list=14%, signal=61%
GO_CELL_JUNCTION_MAINTENANCE	29	0.563978	1.79911	0.00395257	0.0696891	0.919	5744	tags=52%, list=28%, signal=72%
GO_RESPONSE_TO_EPIDERMAL_GROWTH_FACTOR	43	0.541283	1.79835	0.00616016	0.0699394	0.92	3192	tags=40%, list=16%, signal=47%
GO_POSITIVE_REGULATION_OF_EXCITATORY_POSTSYNAPTIC_POTENTIAL	28	0.66162	1.79768	0	0.0701445	0.92	4813	tags=68%, list=24%, signal=89%
GO_MAMMARY_GLAND_MORPHOGENESIS	45	0.565928	1.79703	0.00408163	0.0703306	0.92	4886	tags=58%, list=24%, signal=76%
GO_PRESYNAPTIC_ENDOCYTOSIS	62	0.517731	1.7969	0.00201207	0.0701363	0.92	4921	tags=56%, list=24%, signal=74%
GO_TISSUE_MIGRATION	281	0.468851	1.79659	0.0060241	0.0701637	0.921	3524	tags=33%, list=17%, signal=40%
GO_NEGATIVE_REGULATION_OF_NUCLEOTIDE_METABOLIC_PROCESS	21	0.596983	1.79626	0.004158	0.0701305	0.921	1735	tags=24%, list=9%, signal=26%
GO_CHEMICAL_SYNAPTIC_TRANSMISSION_POSTSYNAPTIC	109	0.525864	1.79591	0.00819672	0.0701064	0.922	7210	tags=69%, list=36%, signal=106%
GO_REGULATION_OF_RHO_PROTEIN_SIGNAL_TRANSDUCTION	78	0.530852	1.7959	0.0019802	0.0698497	0.922	5304	tags=53%, list=26%, signal=71%
GO_RUFFLE_MEMBRANE	90	0.504092	1.79578	0.00199601	0.0696149	0.922	3912	tags=46%, list=19%, signal=56%
GO_SYNAPSE_ORGANIZATION	409	0.474484	1.79524	0.00601202	0.0696998	0.925	5869	tags=51%, list=29%, signal=70%
GO_TAU_PROTEIN_KINASE_ACTIVITY	22	0.626816	1.79474	0.00612245	0.0697114	0.925	5101	tags=77%, list=25%, signal=103%
GO_NEURAL_TUBE_DEVELOPMENT	159	0.441068	1.79387	0	0.0700849	0.925	2956	tags=30%, list=15%, signal=34%
GO_REGULATION_OF_HAIR_CYCLE	29	0.554578	1.79324	0	0.0703039	0.925	5771	tags=52%, list=28%, signal=72%
GO_CELL_PROLIFERATION_IN_FOREBRAIN	28	0.583825	1.79324	0.00609756	0.0700457	0.925	4770	tags=43%, list=24%, signal=56%
GO_MORPHOGENESIS_OF_AN_EPITHELIAL_SHEET	51	0.546498	1.79219	0.00603622	0.0706301	0.927	2647	tags=33%, list=13%, signal=38%
GO_CARDIAC_CHAMBER_DEVELOPMENT	166	0.488329	1.79165	0.00409836	0.0708145	0.927	3630	tags=33%, list=18%, signal=40%
GO_MEGAKARYOCYTE_DIFFERENTIATION	57	0.500427	1.79097	0.00199203	0.0711729	0.927	3253	tags=40%, list=16%, signal=48%
GO_CARDIAC_MUSCLE_TISSUE_MORPHOGENESIS	61	0.506005	1.79059	0.00404858	0.0711877	0.929	7275	tags=61%, list=36%, signal=94%
GO_CELL_ADHESION_MOLECULE_BINDING	499	0.414119	1.78886	0	0.0721233	0.929	4010	tags=37%, list=20%, signal=45%
GO_MOLECULAR_ADAPTOR_ACTIVITY	281	0.406042	1.78873	0	0.0720003	0.931	5241	tags=48%, list=26%, signal=64%
GO_MYELOID_CELL_DEVELOPMENT	64	0.526785	1.7887	0.00399202	0.0717422	0.931	5451	tags=52%, list=27%, signal=70%
GO_INOSITOL_LIPID_MEDIATED_SIGNALING	184	0.481476	1.78852	0.00395257	0.0716113	0.931	5166	tags=48%, list=25%, signal=64%
GO_LIGAND_GATED_CALCIUM_CHANNEL_ACTIVITY	26	0.597645	1.78828	0.00206186	0.0715449	0.931	5325	tags=62%, list=26%, signal=83%
GO_REGULATION_OF_TRANS_SYNAPTIC_SIGNALING	438	0.458153	1.78825	0.00603622	0.0713171	0.931	6435	tags=53%, list=32%, signal=77%
GO_AORTA_DEVELOPMENT	55	0.586125	1.78676	0.00801603	0.072159	0.932	5109	tags=60%, list=25%, signal=80%
GO_REGULATION_OF_CELL_SUBSTRATE_JUNCTION_ORGANIZATION	62	0.558191	1.7864	0.00775194	0.0721625	0.932	5318	tags=58%, list=26%, signal=78%
GO_INOSITOL_PHOSPHATE_BIOSYNTHETIC_PROCESS	27	0.598734	1.78624	0.00592885	0.0720089	0.932	4023	tags=48%, list=20%, signal=60%
GO_POSITIVE_REGULATION_OF_NEURON_PROJECTION_DEVELOPMENT	268	0.458766	1.78622	0.0019685	0.0717723	0.932	5599	tags=51%, list=28%, signal=70%
GO_SPINDLE_LOCALIZATION	46	0.517297	1.78587	0.00399202	0.071801	0.932	1786	tags=28%, list=9%, signal=31%
GO_TRANSCRIPTION_COREGULATOR_ACTIVITY	458	0.386545	1.78574	0	0.0716833	0.933	3408	tags=34%, list=17%, signal=40%
GO_POSITIVE_REGULATION_OF_PROTEIN_CONTAINING_COMPLEX_DISASSEMBLY	33	0.531015	1.78573	0.00628931	0.0714318	0.933	1423	tags=21%, list=7%, signal=23%
GO_MODIFICATION_DEPENDENT_PROTEIN_BINDING	133	0.454978	1.78533	0.00589391	0.0714853	0.933	3143	tags=35%, list=15%, signal=41%
GO_TRANSCRIPTION_COFACTOR_BINDING	51	0.508472	1.78463	0.00420168	0.0717829	0.933	4886	tags=53%, list=24%, signal=70%
GO_TRANSMEMBRANE_RECEPTOR_PROTEIN_KINASE_ACTIVITY	78	0.557207	1.78434	0.00397614	0.0717488	0.934	6012	tags=62%, list=30%, signal=87%
GO_NEGATIVE_REGULATION_OF_ORGANELLE_ASSEMBLY	35	0.500989	1.78403	0.00394477	0.0717738	0.935	1276	tags=26%, list=6%, signal=27%
GO_PROTEIN_POLYMERIZATION	266	0.399268	1.78359	0	0.0718425	0.936	4022	tags=38%, list=20%, signal=46%
GO_ADENYLATE_CYCLASE_INHIBITING_G_PROTEIN_COUPLED_RECEPTOR_SIGNALING_PATHWAY	82	0.540751	1.78322	0.00413223	0.0718549	0.936	5280	tags=49%, list=26%, signal=66%
GO_CADHERIN_BINDING	305	0.417729	1.78265	0.00200401	0.0720095	0.938	2745	tags=32%, list=14%, signal=36%
GO_REGULATION_OF_EPITHELIAL_CELL_MIGRATION	214	0.470556	1.78241	0.00398406	0.0719609	0.938	3524	tags=34%, list=17%, signal=41%
GO_POSITIVE_REGULATION_OF_CHOLESTEROL_EFFLUX	20	0.609829	1.78186	0.00205339	0.0720958	0.938	5137	tags=45%, list=25%, signal=60%
GO_LONG_TERM_MEMORY	34	0.579094	1.78092	0.00814664	0.0725604	0.939	5923	tags=65%, list=29%, signal=91%
GO_POSITIVE_REGULATION_OF_PROTEIN_DEACETYLATION	21	0.592835	1.77987	0.00838574	0.073052	0.94	1492	tags=38%, list=7%, signal=41%
GO_SYNAPTIC_CLEFT	16	0.686852	1.77941	0.00610998	0.073112	0.94	4111	tags=63%, list=20%, signal=78%
GO_AXONAL_GROWTH_CONE	28	0.587396	1.77932	0.00798403	0.0729378	0.94	3355	tags=57%, list=17%, signal=68%
GO_ACTIN_FILAMENT_BUNDLE	68	0.554806	1.77796	0.00804829	0.0739031	0.942	4696	tags=51%, list=23%, signal=67%
GO_REGULATION_OF_MEGAKARYOCYTE_DIFFERENTIATION	40	0.498253	1.77764	0	0.0738909	0.942	2909	tags=35%, list=14%, signal=41%
GO_NEGATIVE_REGULATION_OF_BIOMINERALIZATION	26	0.608644	1.777	0.00426439	0.074183	0.942	5044	tags=50%, list=25%, signal=66%
GO_COVALENT_CHROMATIN_MODIFICATION	428	0.41013	1.77655	0.00196464	0.0743915	0.943	2774	tags=32%, list=14%, signal=36%
GO_HIPPO_SIGNALING	39	0.567245	1.77646	0.00793651	0.0741994	0.943	4105	tags=59%, list=20%, signal=74%
GO_EXTRINSIC_COMPONENT_OF_MEMBRANE	284	0.440656	1.77611	0.00201207	0.0742117	0.944	5282	tags=46%, list=26%, signal=61%
GO_POSITIVE_REGULATION_OF_AUTOPHAGY_OF_MITOCHONDRION	19	0.645426	1.77527	0.0162933	0.0746364	0.946	2700	tags=58%, list=13%, signal=67%
GO_POSITIVE_REGULATION_OF_PROTEIN_LOCALIZATION_TO_CELL_PERIPHERY	65	0.467196	1.77474	0.00409836	0.0748554	0.947	2751	tags=28%, list=14%, signal=32%
GO_NEGATIVE_REGULATION_OF_ERK1_AND_ERK2_CASCADE	69	0.459714	1.77473	0.00198413	0.0746116	0.947	5570	tags=45%, list=27%, signal=62%
GO_EMBRYONIC_PLACENTA_DEVELOPMENT	88	0.454437	1.77423	0.003861	0.0748058	0.947	5182	tags=42%, list=26%, signal=56%
GO_REGULATION_OF_CHONDROCYTE_DIFFERENTIATION	46	0.601065	1.7741	0.008	0.0746764	0.947	4820	tags=46%, list=24%, signal=60%
GO_REGULATION_OF_CELL_SHAPE	145	0.494559	1.77401	0.00986193	0.074504	0.947	3979	tags=42%, list=20%, signal=52%
GO_NEUROMUSCULAR_JUNCTION_DEVELOPMENT	49	0.517284	1.77391	0.0100604	0.0743497	0.947	4203	tags=45%, list=21%, signal=56%
GO_ENDODERM_DEVELOPMENT	77	0.522531	1.77364	0.00831601	0.0743364	0.947	4825	tags=51%, list=24%, signal=66%
GO_ESTABLISHMENT_OF_SPINDLE_ORIENTATION	33	0.515403	1.7736	0.00402414	0.074126	0.947	1419	tags=27%, list=7%, signal=29%
GO_NEGATIVE_REGULATION_OF_ACTIN_FILAMENT_BUNDLE_ASSEMBLY	28	0.606927	1.77325	0	0.0741962	0.947	3220	tags=43%, list=16%, signal=51%
GO_NEGATIVE_REGULATION_OF_ALPHA_BETA_T_CELL_DIFFERENTIATION	25	0.609915	1.77265	0.0119048	0.0744089	0.948	2881	tags=48%, list=14%, signal=56%
GO_EPIDERMAL_GROWTH_FACTOR_RECEPTOR_SIGNALING_PATHWAY	113	0.462269	1.77218	0.00627615	0.0744905	0.949	4663	tags=46%, list=23%, signal=59%
GO_LAMELLIPODIUM_MEMBRANE	21	0.637075	1.77132	0.00207039	0.0748306	0.95	3051	tags=38%, list=15%, signal=45%
GO_REGULATION_OF_GASTRULATION	33	0.565774	1.77124	0.00408163	0.074673	0.95	3425	tags=39%, list=17%, signal=47%
GO_NUCLEAR_RECEPTOR_BINDING	97	0.452444	1.76961	0	0.0755731	0.953	2658	tags=32%, list=13%, signal=37%
GO_ARTERY_DEVELOPMENT	89	0.558232	1.76951	0.0141988	0.0754027	0.953	4667	tags=51%, list=23%, signal=65%
GO_REGULATION_OF_CELL_JUNCTION_ASSEMBLY	185	0.496702	1.76891	0.00581395	0.0756778	0.954	5690	tags=50%, list=28%, signal=69%
GO_REGULATION_OF_ERYTHROCYTE_DIFFERENTIATION	44	0.49774	1.76873	0.00814664	0.0755905	0.955	3873	tags=43%, list=19%, signal=53%
GO_PROTEIN_KINASE_C_ACTIVATING_G_PROTEIN_COUPLED_RECEPTOR_SIGNALING_PATHWAY	27	0.557721	1.76845	0.00414079	0.0755699	0.955	3407	tags=33%, list=17%, signal=40%
GO_PERIPHERAL_NERVOUS_SYSTEM_DEVELOPMENT	72	0.513146	1.7677	0.00410678	0.0759615	0.956	4095	tags=46%, list=20%, signal=57%
GO_PHOSPHOLIPASE_C_ACTIVITY	28	0.569433	1.76728	0.00193424	0.0760666	0.956	5157	tags=50%, list=25%, signal=67%
GO_POSITIVE_REGULATION_OF_PLASMA_MEMBRANE_BOUNDED_CELL_PROJECTION_ASSEMBLY	88	0.470782	1.76724	0.00208333	0.0758816	0.956	4433	tags=41%, list=22%, signal=52%
GO_MITOGEN_ACTIVATED_PROTEIN_KINASE_BINDING	32	0.560052	1.76719	0.0106157	0.0756724	0.956	4825	tags=56%, list=24%, signal=74%
GO_REGULATION_OF_VASCULAR_PERMEABILITY	43	0.556959	1.7665	0.00401606	0.0760041	0.957	4100	tags=47%, list=20%, signal=58%
GO_POSITIVE_REGULATION_OF_ERYTHROCYTE_DIFFERENTIATION	29	0.539506	1.7658	0.00404858	0.0763151	0.958	3724	tags=48%, list=18%, signal=59%
GO_REGULATION_OF_DEVELOPMENTAL_GROWTH	322	0.437954	1.76576	0.00410678	0.0761313	0.958	4275	tags=35%, list=21%, signal=44%
GO_STEROID_HORMONE_MEDIATED_SIGNALING_PATHWAY	127	0.429327	1.7649	0	0.0766644	0.958	2872	tags=28%, list=14%, signal=32%
GO_MAMMARY_GLAND_DUCT_MORPHOGENESIS	32	0.570894	1.76467	0.00609756	0.0765798	0.958	4886	tags=66%, list=24%, signal=86%
GO_REGULATION_OF_EMBRYONIC_DEVELOPMENT	117	0.470118	1.7646	0.00400802	0.0764023	0.958	5318	tags=44%, list=26%, signal=60%
GO_HISTONE_LYSINE_N_METHYLTRANSFERASE_ACTIVITY	35	0.561296	1.76452	0.01341	0.0762341	0.958	1849	tags=37%, list=9%, signal=41%
GO_REGULATION_OF_HIPPO_SIGNALING	15	0.640365	1.76436	0.00764818	0.0761021	0.958	4105	tags=67%, list=20%, signal=84%
GO_EMBRYONIC_CAMERA_TYPE_EYE_DEVELOPMENT	39	0.543588	1.76425	0.00614754	0.0759683	0.958	4451	tags=41%, list=22%, signal=52%
GO_DOPAMINE_RECEPTOR_SIGNALING_PATHWAY	38	0.542203	1.76379	0.00396825	0.0760501	0.958	4749	tags=42%, list=23%, signal=55%
GO_EPITHELIAL_TUBE_MORPHOGENESIS	324	0.427972	1.76314	0.00200401	0.0763274	0.958	5025	tags=39%, list=25%, signal=50%
GO_POSITIVE_REGULATION_OF_ACTIN_FILAMENT_BUNDLE_ASSEMBLY	59	0.514298	1.76297	0.00826446	0.0762599	0.958	4696	tags=51%, list=23%, signal=66%
GO_LONG_TERM_SYNAPTIC_POTENTIATION	85	0.509861	1.76292	0.00209644	0.0760411	0.958	6409	tags=61%, list=32%, signal=89%
GO_EXTRACELLULAR_MATRIX_STRUCTURAL_CONSTITUENT	161	0.582617	1.76264	0.027668	0.0759778	0.958	5137	tags=53%, list=25%, signal=71%
GO_NEGATIVE_REGULATION_OF_SMOOTHENED_SIGNALING_PATHWAY	32	0.578781	1.762	0.00203666	0.076255	0.959	3381	tags=47%, list=17%, signal=56%
GO_NEUROTRANSMITTER_RECEPTOR_INTERNALIZATION	27	0.575693	1.76168	0.00203252	0.0763109	0.959	5887	tags=56%, list=29%, signal=78%
GO_MODULATION_OF_EXCITATORY_POSTSYNAPTIC_POTENTIAL	44	0.589393	1.76164	0.00804829	0.0761318	0.959	5638	tags=66%, list=28%, signal=91%
GO_RAB_GUANYL_NUCLEOTIDE_EXCHANGE_FACTOR_ACTIVITY	29	0.611318	1.76159	0.0141414	0.0759334	0.959	5380	tags=72%, list=27%, signal=98%
GO_FORMATION_OF_PRIMARY_GERM_LAYER	118	0.490629	1.76093	0.011976	0.0761998	0.96	4825	tags=45%, list=24%, signal=59%
GO_3_UTR_MEDIATED_MRNA_DESTABILIZATION	17	0.630331	1.76069	0.012474	0.0761658	0.96	4839	tags=53%, list=24%, signal=69%
GO_MAINTENANCE_OF_SYNAPSE_STRUCTURE	16	0.618268	1.76068	0.00200803	0.0759502	0.96	6376	tags=63%, list=31%, signal=91%
GO_GLIAL_CELL_DIFFERENTIATION	219	0.435531	1.75696	0.00201207	0.078662	0.967	4108	tags=37%, list=20%, signal=46%
GO_PROTEIN_LOCALIZATION_TO_CYTOSKELETON	50	0.505365	1.75695	0.0134357	0.0784499	0.967	2072	tags=36%, list=10%, signal=40%
GO_POSITIVE_REGULATION_OF_MAP_KINASE_ACTIVITY	253	0.445876	1.75688	0.00197239	0.0782827	0.967	4825	tags=42%, list=24%, signal=54%
GO_NEURON_MIGRATION	154	0.478734	1.75668	0.00607287	0.0782146	0.967	6207	tags=54%, list=31%, signal=77%
GO_NOTCH_SIGNALING_PATHWAY	180	0.428179	1.75657	0	0.0780797	0.967	5463	tags=44%, list=27%, signal=60%
GO_REGULATION_OF_FAT_CELL_DIFFERENTIATION	123	0.451849	1.75607	0.00601202	0.0781909	0.967	5318	tags=42%, list=26%, signal=57%
GO_NUCLEAR_RECEPTOR_TRANSCRIPTION_COACTIVATOR_ACTIVITY	51	0.483866	1.7556	0.00207469	0.0783322	0.967	2872	tags=43%, list=14%, signal=50%
GO_BLOOD_VESSEL_ENDOTHELIAL_CELL_MIGRATION	110	0.500449	1.75553	0.00601202	0.0781585	0.967	3441	tags=41%, list=17%, signal=49%
GO_ACTIVATION_OF_ADENYLATE_CYCLASE_ACTIVITY	38	0.545117	1.75495	0.0101626	0.0783739	0.967	2996	tags=32%, list=15%, signal=37%
GO_SH2_DOMAIN_BINDING	40	0.557929	1.75479	0.0101833	0.0782599	0.967	5376	tags=60%, list=26%, signal=81%
GO_CELL_GROWTH	450	0.401771	1.75477	0.00402414	0.078054	0.967	4943	tags=40%, list=24%, signal=52%
GO_REGULATION_OF_POSTSYNAPTIC_MEMBRANE_POTENTIAL	141	0.508233	1.75422	0.00840336	0.0782699	0.968	7210	tags=65%, list=36%, signal=99%
GO_LAMELLIPODIUM	192	0.460159	1.75411	0.00401606	0.0781439	0.968	5451	tags=53%, list=27%, signal=71%
GO_REGULATION_OF_MYOTUBE_DIFFERENTIATION	51	0.523639	1.75357	0.0103093	0.0782993	0.968	3786	tags=37%, list=19%, signal=46%
GO_NEGATIVE_REGULATION_OF_MUSCLE_HYPERTROPHY	27	0.548486	1.75302	0.00636943	0.0784959	0.968	2604	tags=37%, list=13%, signal=42%
GO_REGULATION_OF_VESICLE_FUSION	27	0.549743	1.75284	0.00609756	0.078436	0.968	4509	tags=44%, list=22%, signal=57%
GO_AORTIC_VALVE_DEVELOPMENT	32	0.614617	1.75249	0.0155039	0.0785437	0.968	3505	tags=50%, list=17%, signal=60%
GO_MUSCLE_HYPERTROPHY_IN_RESPONSE_TO_STRESS	21	0.606323	1.75208	0.00625	0.0786626	0.968	5592	tags=62%, list=28%, signal=85%
GO_COLLECTING_DUCT_DEVELOPMENT	15	0.667619	1.75206	0.00209205	0.0784722	0.968	4734	tags=47%, list=23%, signal=61%
GO_NEGATIVE_REGULATION_OF_ANDROGEN_RECEPTOR_SIGNALING_PATHWAY	15	0.619669	1.75171	0.010101	0.0785769	0.968	1672	tags=33%, list=8%, signal=36%
GO_REGULATION_OF_CARDIOCYTE_DIFFERENTIATION	47	0.52129	1.75119	0.00603622	0.0787721	0.968	5044	tags=38%, list=25%, signal=51%
GO_REGULATION_OF_CHROMATIN_ASSEMBLY	19	0.616334	1.7511	0.0140562	0.0786077	0.968	2447	tags=53%, list=12%, signal=60%
GO_STEROID_HORMONE_RECEPTOR_BINDING	77	0.459522	1.75106	0.00404858	0.0784208	0.968	3130	tags=35%, list=15%, signal=41%
GO_ACTIN_FILAMENT_BASED_MOVEMENT	145	0.470243	1.75062	0.010101	0.0784983	0.969	5679	tags=47%, list=28%, signal=65%
GO_NEUROMUSCULAR_SYNAPTIC_TRANSMISSION	23	0.619955	1.75062	0.00208768	0.0782879	0.969	6742	tags=65%, list=33%, signal=98%
GO_ENDODERMAL_CELL_DIFFERENTIATION	45	0.565339	1.75038	0.0257426	0.0782576	0.969	4805	tags=64%, list=24%, signal=84%
GO_LIPOPROTEIN_PARTICLE_RECEPTOR_ACTIVITY	15	0.667671	1.75034	0.00829876	0.0780888	0.969	4289	tags=60%, list=21%, signal=76%
GO_FIBROBLAST_MIGRATION	40	0.537042	1.7501	0.00792079	0.0780504	0.969	3154	tags=43%, list=16%, signal=50%
GO_NEGATIVE_REGULATION_OF_CARDIOCYTE_DIFFERENTIATION	21	0.588404	1.74997	0.00618557	0.0779222	0.969	5044	tags=48%, list=25%, signal=63%
GO_PHOSPHATIDYLINOSITOL_PHOSPHATE_BINDING	166	0.434843	1.74932	0.0019685	0.0781959	0.97	3972	tags=34%, list=20%, signal=42%
GO_POST_EMBRYONIC_DEVELOPMENT	81	0.487012	1.7486	0.00207469	0.0785932	0.97	6376	tags=57%, list=31%, signal=82%
GO_PROTEIN_MACROMOLECULE_ADAPTOR_ACTIVITY	239	0.402963	1.74853	0	0.0784186	0.97	5241	tags=47%, list=26%, signal=63%
GO_CELL_CELL_ADHESION_VIA_PLASMA_MEMBRANE_ADHESION_MOLECULES	262	0.50266	1.74824	0.0119284	0.0783908	0.97	6765	tags=60%, list=33%, signal=89%
GO_REGULATION_OF_CARDIAC_MUSCLE_CELL_DIFFERENTIATION	35	0.534525	1.74795	0.00409836	0.0784026	0.97	4842	tags=37%, list=24%, signal=49%
GO_NEUROMUSCULAR_PROCESS	100	0.498669	1.74773	0.00627615	0.0784026	0.97	5709	tags=51%, list=28%, signal=71%
GO_BASEMENT_MEMBRANE_ASSEMBLY	15	0.729755	1.74735	0.00410678	0.0785043	0.97	1139	tags=47%, list=6%, signal=49%
GO_REGULATION_OF_RUFFLE_ASSEMBLY	28	0.550547	1.74735	0.00198413	0.0783034	0.97	3986	tags=39%, list=20%, signal=49%
GO_SYNAPSE_MATURATION	24	0.6065	1.74656	0.012	0.0787464	0.97	5525	tags=71%, list=27%, signal=97%
GO_TERMINAL_BOUTON	56	0.500665	1.74646	0.00417537	0.0786044	0.97	5073	tags=45%, list=25%, signal=59%
GO_NEGATIVE_REGULATION_OF_CARDIAC_MUSCLE_TISSUE_GROWTH	26	0.558609	1.74619	0.00404858	0.0786508	0.97	4823	tags=42%, list=24%, signal=55%
GO_CIRCADIAN_RHYTHM	209	0.392066	1.74534	0.00203252	0.0792019	0.971	5137	tags=39%, list=25%, signal=51%
GO_REGULATION_OF_POLYSACCHARIDE_METABOLIC_PROCESS	42	0.505479	1.74526	0.00209644	0.0790788	0.971	4476	tags=45%, list=22%, signal=58%
GO_REGULATION_OF_CARTILAGE_DEVELOPMENT	63	0.544403	1.74502	0.0118577	0.0790482	0.971	5109	tags=43%, list=25%, signal=57%
GO_CATECHOLAMINE_SECRETION	55	0.562602	1.74459	0.00594059	0.0792104	0.971	6483	tags=64%, list=32%, signal=93%
GO_STRUCTURAL_CONSTITUENT_OF_SYNAPSE	17	0.642507	1.74399	0.0102041	0.0794287	0.971	6625	tags=82%, list=33%, signal=122%
GO_EYE_MORPHOGENESIS	153	0.440789	1.74392	0.0100402	0.0792684	0.971	6190	tags=45%, list=31%, signal=64%
GO_REGULATION_OF_DENDRITE_DEVELOPMENT	146	0.438376	1.74379	0.00401606	0.0791575	0.971	5117	tags=48%, list=25%, signal=64%
GO_AORTA_MORPHOGENESIS	30	0.608089	1.74372	0.00402414	0.0789864	0.971	3847	tags=50%, list=19%, signal=62%
GO_GLUTAMATERGIC_SYNAPSE	347	0.430838	1.74318	0.006	0.0792249	0.971	6212	tags=52%, list=31%, signal=73%
GO_INNER_EAR_AUDITORY_RECEPTOR_CELL_DIFFERENTIATION	32	0.514337	1.74292	0.00614754	0.0791987	0.971	3042	tags=34%, list=15%, signal=40%
GO_NEUROMUSCULAR_JUNCTION	76	0.509755	1.74236	0.00606061	0.0793877	0.971	5476	tags=53%, list=27%, signal=72%
GO_ARF_PROTEIN_SIGNAL_TRANSDUCTION	18	0.651408	1.74235	0.00414938	0.0792015	0.971	4832	tags=78%, list=24%, signal=102%
GO_MYOTUBE_DIFFERENTIATION	96	0.49342	1.74207	0.00612245	0.0791777	0.971	3786	tags=35%, list=19%, signal=43%
GO_BHLH_TRANSCRIPTION_FACTOR_BINDING	28	0.553834	1.74199	0.00609756	0.0790449	0.971	5717	tags=50%, list=28%, signal=70%
GO_VESICLE_TRANSPORT_ALONG_MICROTUBULE	43	0.500879	1.74178	0.0102459	0.0790199	0.971	3986	tags=47%, list=20%, signal=58%
GO_PODOSOME	29	0.597306	1.74005	0.00793651	0.0801095	0.973	4100	tags=52%, list=20%, signal=65%
GO_ERBB_SIGNALING_PATHWAY	134	0.445768	1.73983	0.00428265	0.0801012	0.973	4663	tags=44%, list=23%, signal=57%
GO_REGULATION_OF_ACTIN_FILAMENT_ORGANIZATION	247	0.426819	1.73978	0.00194553	0.07992	0.973	4493	tags=43%, list=22%, signal=54%
GO_NEGATIVE_REGULATION_OF_PROTEIN_KINASE_B_SIGNALING	42	0.487604	1.73931	0.00626305	0.0800624	0.974	4442	tags=43%, list=22%, signal=55%
GO_FILOPODIUM_ASSEMBLY	50	0.528496	1.73912	0.00395257	0.0800646	0.974	4989	tags=54%, list=25%, signal=71%
GO_METANEPHRIC_EPITHELIUM_DEVELOPMENT	27	0.540244	1.73907	0.00408163	0.0798981	0.974	5137	tags=48%, list=25%, signal=64%
GO_REGULATION_OF_NEURON_PROJECTION_REGENERATION	28	0.583242	1.73841	0.0137795	0.0801886	0.975	5091	tags=50%, list=25%, signal=67%
GO_METANEPHROS_MORPHOGENESIS	33	0.539757	1.73748	0.00809717	0.0808265	0.975	7354	tags=58%, list=36%, signal=90%
GO_NEGATIVE_REGULATION_OF_CARDIAC_MUSCLE_TISSUE_DEVELOPMENT	35	0.519674	1.73743	0.011976	0.080654	0.975	4823	tags=37%, list=24%, signal=49%
GO_DYNEIN_COMPLEX_BINDING	17	0.645239	1.73713	0.0160966	0.0806876	0.975	4278	tags=65%, list=21%, signal=82%
GO_HORMONE_RECEPTOR_BINDING	172	0.401809	1.73703	0	0.0805523	0.975	1860	tags=24%, list=9%, signal=26%
GO_RNA_DESTABILIZATION	32	0.55784	1.73691	0.0100604	0.0804307	0.975	5130	tags=50%, list=25%, signal=67%
GO_REGULATION_OF_NERVOUS_SYSTEM_PROCESS	137	0.472359	1.73625	0.00588235	0.0807057	0.976	4144	tags=39%, list=20%, signal=49%
GO_POSITIVE_REGULATION_OF_PRI_MIRNA_TRANSCRIPTION_BY_RNA_POLYMERASE_II	40	0.540866	1.73612	0.00808081	0.0806245	0.976	4819	tags=52%, list=24%, signal=69%
GO_HETEROCHROMATIN_ORGANIZATION	47	0.49985	1.73593	0.00795229	0.0805364	0.976	2628	tags=38%, list=13%, signal=44%
GO_POSITIVE_REGULATION_OF_STEROL_TRANSPORT	28	0.531664	1.73578	0.00408998	0.0804668	0.976	5137	tags=39%, list=25%, signal=53%
GO_REGULATION_OF_ACTIN_FILAMENT_BASED_PROCESS	365	0.424099	1.73548	0.00392927	0.080495	0.976	3749	tags=35%, list=18%, signal=42%
GO_NEGATIVE_REGULATION_OF_PROTEIN_POLYMERIZATION	68	0.456235	1.73523	0.00801603	0.0804818	0.976	2751	tags=35%, list=14%, signal=41%
GO_POSITIVE_REGULATION_OF_SMALL_GTPASE_MEDIATED_SIGNAL_TRANSDUCTION	73	0.519505	1.73499	0.00591716	0.0804794	0.976	5006	tags=48%, list=25%, signal=63%
GO_NUCLEAR_HORMONE_RECEPTOR_BINDING	139	0.416726	1.73466	0.0019802	0.0805645	0.976	1860	tags=27%, list=9%, signal=30%
GO_SEMI_LUNAR_VALVE_DEVELOPMENT	37	0.605558	1.73448	0.015534	0.0805517	0.976	3505	tags=46%, list=17%, signal=55%
GO_NEUROMUSCULAR_PROCESS_CONTROLLING_BALANCE	47	0.556601	1.73383	0.0103093	0.0808447	0.976	5881	tags=66%, list=29%, signal=93%
GO_CELL_CELL_ADHESION_MEDIATED_BY_CADHERIN	24	0.571532	1.73299	0.0116959	0.0812532	0.976	2743	tags=38%, list=14%, signal=43%
GO_POSITIVE_REGULATION_OF_REACTIVE_OXYGEN_SPECIES_BIOSYNTHETIC_PROCESS	49	0.513621	1.73278	0.00772201	0.0812083	0.976	1766	tags=24%, list=9%, signal=27%
GO_JNK_CASCADE	205	0.427461	1.73241	0	0.0813156	0.977	4216	tags=37%, list=21%, signal=46%
GO_DYNEIN_LIGHT_INTERMEDIATE_CHAIN_BINDING	27	0.544635	1.73188	0.0143443	0.0815696	0.977	5597	tags=63%, list=28%, signal=87%
GO_TAU_PROTEIN_BINDING	45	0.48949	1.73101	0.00383142	0.0820118	0.978	6002	tags=58%, list=30%, signal=82%
GO_POSITIVE_REGULATION_OF_DEVELOPMENTAL_GROWTH	167	0.45133	1.73051	0.00608519	0.082176	0.978	4248	tags=36%, list=21%, signal=45%
GO_CELLULAR_RESPONSE_TO_GLUCAGON_STIMULUS	26	0.578192	1.73023	0.00809717	0.0822228	0.978	4684	tags=46%, list=23%, signal=60%
GO_REGULATION_OF_MITOPHAGY	16	0.641823	1.72989	0.0165975	0.0823119	0.978	2700	tags=63%, list=13%, signal=72%
GO_LUNG_ALVEOLUS_DEVELOPMENT	41	0.545929	1.72971	0.008	0.082243	0.978	4135	tags=46%, list=20%, signal=58%
GO_PLASMA_MEMBRANE_ORGANIZATION	105	0.459153	1.72939	0	0.0822889	0.978	4093	tags=36%, list=20%, signal=45%
GO_GLOMERULAR_EPITHELIAL_CELL_DIFFERENTIATION	20	0.587632	1.72915	0.00982318	0.0822997	0.978	5221	tags=50%, list=26%, signal=67%
GO_EMBRYONIC_CAMERA_TYPE_EYE_MORPHOGENESIS	28	0.560572	1.72911	0.0181087	0.0821413	0.978	2647	tags=29%, list=13%, signal=33%
GO_TRABECULA_MORPHOGENESIS	47	0.538987	1.72817	0.0161943	0.0826429	0.978	3537	tags=40%, list=17%, signal=49%
GO_REGULATION_OF_MUSCLE_CELL_DIFFERENTIATION	147	0.442934	1.72772	0.00982318	0.0827893	0.978	4842	tags=39%, list=24%, signal=51%
GO_TRANSFORMING_GROWTH_FACTOR_BETA_RECEPTOR_SIGNALING_PATHWAY	183	0.44105	1.7276	0.00199601	0.0826997	0.978	4756	tags=39%, list=23%, signal=50%
GO_INTRINSIC_COMPONENT_OF_SYNAPTIC_MEMBRANE	161	0.512092	1.72737	0.01222	0.0826761	0.978	7391	tags=65%, list=36%, signal=101%
GO_SYNAPTIC_MEMBRANE	372	0.454372	1.72702	0.0140845	0.0827554	0.978	6769	tags=56%, list=33%, signal=82%
GO_PERICARDIUM_DEVELOPMENT	20	0.602418	1.72695	0.00994036	0.0826123	0.978	5775	tags=55%, list=28%, signal=77%
GO_POSITIVE_REGULATION_OF_EXTRACELLULAR_MATRIX_ORGANIZATION	17	0.67048	1.72691	0.0179641	0.0824813	0.978	2499	tags=47%, list=12%, signal=54%
GO_POSITIVE_REGULATION_OF_TRANSMEMBRANE_RECEPTOR_PROTEIN_SERINE_THREONINE_KINASE_SIGNALING_PATHWAY	106	0.441532	1.72672	0.00582524	0.0823889	0.978	5490	tags=42%, list=27%, signal=57%
GO_REGULATION_OF_ERBB_SIGNALING_PATHWAY	88	0.45531	1.72614	0.00627615	0.0826915	0.978	4663	tags=45%, list=23%, signal=59%
GO_HISTONE_H3_K9_METHYLATION	37	0.54271	1.72609	0.027027	0.0825265	0.978	2744	tags=35%, list=14%, signal=41%
GO_NEURON_SPINE	164	0.463158	1.72586	0.00614754	0.0825655	0.978	5867	tags=55%, list=29%, signal=77%
GO_LIGAND_ACTIVATED_TRANSCRIPTION_FACTOR_ACTIVITY	52	0.491861	1.72514	0.00601202	0.0828809	0.978	4926	tags=46%, list=24%, signal=61%
GO_POSITIVE_REGULATION_OF_CELLULAR_COMPONENT_BIOGENESIS	488	0.377437	1.725	0	0.0828336	0.978	4255	tags=35%, list=21%, signal=43%
GO_POSITIVE_REGULATION_OF_STRESS_FIBER_ASSEMBLY	49	0.507676	1.7248	0.0201207	0.0827954	0.978	4493	tags=51%, list=22%, signal=65%
GO_EXTRACELLULAR_MATRIX_ASSEMBLY	41	0.62128	1.72456	0.0142276	0.0828384	0.979	4995	tags=61%, list=25%, signal=81%
GO_METANEPHRIC_NEPHRON_EPITHELIUM_DEVELOPMENT	23	0.564217	1.72447	0	0.0827819	0.979	5137	tags=52%, list=25%, signal=70%
GO_PHOSPHOLIPID_BINDING	422	0.400329	1.7243	0	0.0826998	0.979	3972	tags=32%, list=20%, signal=39%
GO_NEGATIVE_REGULATION_OF_AMYLOID_PRECURSOR_PROTEIN_CATABOLIC_PROCESS	16	0.618794	1.72429	0.00809717	0.0825228	0.979	6433	tags=81%, list=32%, signal=119%
GO_MAMMARY_GLAND_EPITHELIUM_DEVELOPMENT	70	0.481745	1.72387	0.00204082	0.0826624	0.979	5006	tags=51%, list=25%, signal=68%
GO_DENDRITE_DEVELOPMENT	236	0.431676	1.72354	0.00787402	0.0827515	0.979	4987	tags=46%, list=25%, signal=61%
GO_POSITIVE_REGULATION_OF_BROWN_FAT_CELL_DIFFERENTIATION	16	0.618032	1.72352	0.018	0.0825889	0.979	2206	tags=38%, list=11%, signal=42%
GO_POSITIVE_REGULATION_OF_VASCULAR_ASSOCIATED_SMOOTH_MUSCLE_CELL_MIGRATION	16	0.666134	1.7233	0.0155945	0.0825774	0.979	4088	tags=56%, list=20%, signal=70%
GO_RNA_POLYMERASE_II_ACTIVATING_TRANSCRIPTION_FACTOR_BINDING	46	0.515772	1.72313	0.0117878	0.0825171	0.979	3870	tags=37%, list=19%, signal=46%
GO_HEART_VALVE_DEVELOPMENT	58	0.549633	1.72257	0.0178926	0.0827879	0.979	3505	tags=41%, list=17%, signal=50%
GO_REGULATION_OF_ASTROCYTE_DIFFERENTIATION	27	0.562187	1.72178	0.0185185	0.0832286	0.979	4819	tags=52%, list=24%, signal=68%
GO_NEURAL_TUBE_FORMATION	104	0.432856	1.72164	0	0.0831574	0.98	3304	tags=32%, list=16%, signal=38%
GO_NEGATIVE_REGULATION_OF_ACTIN_FILAMENT_POLYMERIZATION	55	0.476569	1.72158	0.00986193	0.0830063	0.98	2635	tags=36%, list=13%, signal=42%
GO_POSITIVE_REGULATION_OF_STRESS_ACTIVATED_PROTEIN_KINASE_SIGNALING_CASCADE	156	0.444402	1.7214	0.00784314	0.0829925	0.98	3841	tags=38%, list=19%, signal=46%
GO_NEGATIVE_REGULATION_OF_I_KAPPAB_KINASE_NF_KAPPAB_SIGNALING	44	0.515943	1.72129	0.00596422	0.0829016	0.98	5137	tags=48%, list=25%, signal=64%
GO_REGULATION_OF_CELLULAR_RESPONSE_TO_TRANSFORMING_GROWTH_FACTOR_BETA_STIMULUS	116	0.452003	1.72124	0.00610998	0.0827633	0.98	5493	tags=44%, list=27%, signal=60%
GO_NEGATIVE_REGULATION_OF_CATABOLIC_PROCESS	284	0.370288	1.72121	0	0.0826091	0.98	4311	tags=35%, list=21%, signal=44%
GO_PRESYNAPTIC_ACTIVE_ZONE_CYTOPLASMIC_COMPONENT	15	0.60601	1.72118	0.0060241	0.0824526	0.98	5744	tags=60%, list=28%, signal=84%
GO_REGULATION_OF_AXON_GUIDANCE	43	0.5625	1.72069	0.00618557	0.0826222	0.98	5028	tags=58%, list=25%, signal=77%
GO_PLACENTA_DEVELOPMENT	150	0.409407	1.72066	0	0.0824662	0.98	5273	tags=39%, list=26%, signal=53%
GO_INTRINSIC_COMPONENT_OF_PRESYNAPTIC_MEMBRANE	82	0.522905	1.72058	0.00790514	0.0823579	0.98	6769	tags=65%, list=33%, signal=97%
GO_DEVELOPMENTAL_MATURATION	267	0.406925	1.72021	0.00608519	0.0823871	0.98	6024	tags=46%, list=30%, signal=65%
GO_ACTIVATION_OF_PROTEIN_KINASE_ACTIVITY	317	0.402614	1.72017	0	0.0822561	0.98	4173	tags=34%, list=21%, signal=42%
GO_METANEPHRIC_NEPHRON_DEVELOPMENT	40	0.543241	1.71958	0.0102249	0.0824776	0.98	6190	tags=50%, list=31%, signal=72%
GO_INSULIN_LIKE_GROWTH_FACTOR_BINDING	23	0.621777	1.71927	0.0121951	0.0825605	0.98	2465	tags=35%, list=12%, signal=40%
GO_GLUTAMATE_RECEPTOR_SIGNALING_PATHWAY	98	0.505111	1.71902	0.00833333	0.0825533	0.98	7147	tags=62%, list=35%, signal=96%
GO_CARDIAC_CHAMBER_MORPHOGENESIS	125	0.471251	1.7189	0.0101215	0.0824613	0.98	7167	tags=53%, list=35%, signal=81%
GO_STRIATED_MUSCLE_ADAPTATION	42	0.522149	1.71875	0.00422833	0.0824595	0.98	5687	tags=48%, list=28%, signal=66%
GO_GROWTH_FACTOR_BINDING	126	0.520215	1.71874	0.0180723	0.0822941	0.98	4141	tags=47%, list=20%, signal=58%
GO_MAMMARY_GLAND_DEVELOPMENT	136	0.43306	1.71866	0.00201613	0.0821882	0.98	5006	tags=43%, list=25%, signal=57%
GO_REGULATION_OF_MRNA_POLYADENYLATION	15	0.627355	1.71865	0.00819672	0.0820285	0.98	3689	tags=53%, list=18%, signal=65%
GO_REGULATION_OF_CELL_PROJECTION_ASSEMBLY	157	0.418994	1.71772	0	0.0825372	0.98	4501	tags=39%, list=22%, signal=50%
GO_APICAL_DENDRITE	16	0.650811	1.7176	0.0174673	0.0824362	0.98	5857	tags=75%, list=29%, signal=105%
GO_RESPONSE_TO_INTERLEUKIN_6	42	0.52967	1.71683	0.00808081	0.082859	0.98	5006	tags=52%, list=25%, signal=69%
GO_DENDRITIC_SPINE_MAINTENANCE	18	0.598841	1.71632	0.00809717	0.0830333	0.98	3935	tags=50%, list=19%, signal=62%
GO_LYSINE_N_METHYLTRANSFERASE_ACTIVITY	37	0.53901	1.71617	0.0207547	0.0829521	0.98	1849	tags=35%, list=9%, signal=39%
GO_CELL_FATE_COMMITMENT	265	0.435057	1.716	0.00609756	0.0829101	0.98	6254	tags=44%, list=31%, signal=63%
GO_MICROTUBULE_PLUS_END_BINDING	19	0.657664	1.71572	0.0164609	0.0829168	0.98	3714	tags=63%, list=18%, signal=77%
GO_NEGATIVE_REGULATION_OF_NERVOUS_SYSTEM_DEVELOPMENT	295	0.432118	1.71562	0.00613497	0.0828108	0.98	5117	tags=43%, list=25%, signal=57%
GO_POSITIVE_REGULATION_OF_LIPID_STORAGE	24	0.581645	1.71557	0.0181818	0.0826717	0.98	6284	tags=54%, list=31%, signal=78%
GO_SERTOLI_CELL_DIFFERENTIATION	19	0.584746	1.71453	0.00795229	0.0833962	0.98	5557	tags=63%, list=27%, signal=87%
GO_REGULATION_OF_SPROUTING_ANGIOGENESIS	68	0.524737	1.71348	0.0100806	0.0839642	0.98	3529	tags=43%, list=17%, signal=51%
GO_REGULATION_OF_MAP_KINASE_ACTIVITY	328	0.423114	1.71303	0.00403226	0.084128	0.98	4825	tags=40%, list=24%, signal=51%
GO_CELLULAR_RESPONSE_TO_ALCOHOL	85	0.450912	1.71256	0.0116959	0.0843349	0.98	6036	tags=59%, list=30%, signal=83%
GO_RHYTHMIC_BEHAVIOR	48	0.492453	1.71202	0.0145228	0.0845467	0.98	4617	tags=38%, list=23%, signal=48%
GO_ACTIN_CYTOSKELETON_REORGANIZATION	103	0.487792	1.71194	0.00607287	0.0844265	0.98	5334	tags=49%, list=26%, signal=66%
GO_CORONARY_VASCULATURE_DEVELOPMENT	44	0.558757	1.71154	0.0227743	0.0845724	0.98	4639	tags=52%, list=23%, signal=68%
GO_CARGO_RECEPTOR_ACTIVITY	67	0.546929	1.71141	0.0150862	0.0844882	0.98	5622	tags=49%, list=28%, signal=68%
GO_METANEPHRIC_NEPHRON_MORPHOGENESIS	26	0.552879	1.71117	0.0140845	0.0844847	0.98	6686	tags=50%, list=33%, signal=74%
GO_ASTROCYTE_DIFFERENTIATION	79	0.485082	1.71063	0.00413223	0.0847737	0.98	5578	tags=47%, list=27%, signal=64%
GO_BRANCHING_MORPHOGENESIS_OF_AN_EPITHELIAL_TUBE	152	0.45734	1.71049	0.0100604	0.0847296	0.98	5025	tags=38%, list=25%, signal=49%
GO_REGULATION_OF_MEMBRANE_PROTEIN_ECTODOMAIN_PROTEOLYSIS	22	0.601765	1.71017	0.00631579	0.0847765	0.98	4740	tags=55%, list=23%, signal=71%
GO_GLOMERULAR_EPITHELIUM_DEVELOPMENT	23	0.582365	1.7098	0.00790514	0.0848748	0.98	5463	tags=52%, list=27%, signal=71%
GO_ENDOTHELIAL_CELL_DEVELOPMENT	61	0.526417	1.70953	0.012	0.0849194	0.98	3526	tags=48%, list=17%, signal=57%
GO_CAMERA_TYPE_EYE_DEVELOPMENT	322	0.410039	1.70908	0.0100604	0.0850774	0.98	6437	tags=46%, list=32%, signal=67%
GO_GLUTAMATE_RECEPTOR_ACTIVITY	27	0.614678	1.70849	0.0167015	0.085343	0.98	7128	tags=81%, list=35%, signal=125%
GO_INTRASPECIES_INTERACTION_BETWEEN_ORGANISMS	50	0.531377	1.70793	0.0106157	0.0856617	0.981	3717	tags=40%, list=18%, signal=49%
GO_POSITIVE_REGULATION_OF_BLOOD_VESSEL_ENDOTHELIAL_CELL_MIGRATION	50	0.555765	1.70656	0.018595	0.086519	0.981	4398	tags=50%, list=22%, signal=64%
GO_NEURON_PROJECTION_TERMINUS	145	0.449528	1.70589	0.0040568	0.0869016	0.981	6385	tags=51%, list=31%, signal=74%
GO_LYSOSOMAL_TRANSPORT	100	0.448206	1.70507	0.0125523	0.0874216	0.981	2030	tags=30%, list=10%, signal=33%
GO_POSITIVE_REGULATION_OF_SMOOTH_MUSCLE_CELL_MIGRATION	37	0.581748	1.70436	0.0178218	0.0878899	0.982	4100	tags=49%, list=20%, signal=61%
GO_GLAND_MORPHOGENESIS	124	0.466062	1.7041	0.0120482	0.0879427	0.982	4886	tags=43%, list=24%, signal=56%
GO_POSITIVE_REGULATION_OF_EPITHELIAL_CELL_MIGRATION	137	0.469988	1.70339	0.00813008	0.0882985	0.982	3488	tags=35%, list=17%, signal=42%
GO_ACTIN_FILAMENT_SEVERING	16	0.632245	1.70335	0.0101626	0.0881816	0.982	2096	tags=44%, list=10%, signal=49%
GO_NEGATIVE_REGULATION_OF_OSSIFICATION	71	0.486263	1.70305	0.00823045	0.0882476	0.982	5435	tags=46%, list=27%, signal=63%
GO_CELLULAR_GLUCOSE_HOMEOSTASIS	137	0.39056	1.70246	0.00202429	0.088498	0.982	4740	tags=38%, list=23%, signal=49%
GO_LIGAND_GATED_CATION_CHANNEL_ACTIVITY	102	0.478772	1.70227	0.0122449	0.088455	0.982	6742	tags=55%, list=33%, signal=82%
GO_REGULATION_OF_MICROTUBULE_CYTOSKELETON_ORGANIZATION	171	0.410555	1.70216	0.00392157	0.0884155	0.982	3233	tags=30%, list=16%, signal=35%
GO_HISTONE_METHYLTRANSFERASE_ACTIVITY	49	0.495174	1.702	0.0192308	0.0883734	0.982	2593	tags=33%, list=13%, signal=37%
GO_POSITIVE_REGULATION_OF_SPROUTING_ANGIOGENESIS	38	0.583423	1.70164	0.0248963	0.0885386	0.982	4187	tags=45%, list=21%, signal=56%
GO_REGULATION_OF_CALCINEURIN_MEDIATED_SIGNALING	33	0.511494	1.70129	0.00788955	0.0886067	0.982	1950	tags=24%, list=10%, signal=27%
GO_REGULATION_OF_CELLULAR_RESPONSE_TO_GROWTH_FACTOR_STIMULUS	263	0.448009	1.70123	0.00816326	0.0884717	0.982	4456	tags=36%, list=22%, signal=45%
GO_METENCEPHALON_DEVELOPMENT	107	0.442659	1.70118	0.00612245	0.0883405	0.982	5874	tags=47%, list=29%, signal=65%
GO_REGULATION_OF_TISSUE_REMODELING	74	0.479778	1.70112	0.00622407	0.0882297	0.983	2668	tags=26%, list=13%, signal=29%
GO_MORPHOGENESIS_OF_A_BRANCHING_STRUCTURE	198	0.453149	1.70105	0.0100604	0.0881201	0.983	5025	tags=37%, list=25%, signal=49%
GO_INTEGRIN_MEDIATED_SIGNALING_PATHWAY	101	0.522138	1.701	0.0143737	0.0879899	0.983	5123	tags=54%, list=25%, signal=72%
GO_NEGATIVE_REGULATION_OF_FAT_CELL_DIFFERENTIATION	45	0.510283	1.7009	0.0107527	0.0878893	0.983	5269	tags=49%, list=26%, signal=66%
GO_EXTRACELLULAR_STRUCTURE_ORGANIZATION	374	0.506812	1.70088	0.0342742	0.0877441	0.983	5123	tags=50%, list=25%, signal=65%
GO_INTEGRIN_BINDING	136	0.51977	1.70031	0.0318091	0.0880956	0.985	4709	tags=47%, list=23%, signal=61%
GO_IONOTROPIC_GLUTAMATE_RECEPTOR_SIGNALING_PATHWAY	25	0.597631	1.69971	0.00823045	0.0883323	0.985	7128	tags=80%, list=35%, signal=123%
GO_REGULATION_OF_REGULATED_SECRETORY_PATHWAY	157	0.449913	1.69821	0.00204918	0.0893265	0.986	4943	tags=50%, list=24%, signal=65%
GO_DOPAMINE_RECEPTOR_BINDING	17	0.582142	1.69791	0.010101	0.0893661	0.987	3717	tags=47%, list=18%, signal=58%
GO_APOPTOTIC_PROCESS_INVOLVED_IN_DEVELOPMENT	36	0.513729	1.69774	0.00390625	0.089344	0.987	5775	tags=47%, list=28%, signal=66%
GO_NEGATIVE_REGULATION_OF_NEURON_DIFFERENTIATION	211	0.431211	1.69745	0.00204082	0.0893849	0.987	5117	tags=45%, list=25%, signal=60%
GO_GLIAL_CELL_MIGRATION	49	0.533287	1.69717	0.0122699	0.0894524	0.987	3806	tags=43%, list=19%, signal=53%
GO_BRANCHING_INVOLVED_IN_MAMMARY_GLAND_DUCT_MORPHOGENESIS	24	0.549863	1.69687	0.0218254	0.0895764	0.987	4289	tags=58%, list=21%, signal=74%
GO_HISTONE_H3_K9_MODIFICATION	47	0.49029	1.69529	0.0234834	0.0906363	0.988	2744	tags=32%, list=14%, signal=37%
GO_CAMP_METABOLIC_PROCESS	22	0.606704	1.69496	0.0226337	0.090728	0.988	4036	tags=50%, list=20%, signal=62%
GO_NEGATIVE_REGULATION_OF_LIPASE_ACTIVITY	17	0.589851	1.69487	0.0194932	0.0906272	0.988	2655	tags=24%, list=13%, signal=27%
GO_REGULATION_OF_ANION_TRANSMEMBRANE_TRANSPORT	29	0.508306	1.69444	0.0182186	0.0908499	0.988	3334	tags=38%, list=16%, signal=45%
GO_PHOSPHORUS_OXYGEN_LYASE_ACTIVITY	19	0.640927	1.69428	0.0221774	0.0908111	0.988	2812	tags=47%, list=14%, signal=55%
GO_PEPTIDYL_LYSINE_METHYLATION	99	0.459947	1.69418	0.017341	0.0907148	0.988	2744	tags=32%, list=14%, signal=37%
GO_POSITIVE_REGULATION_OF_CELL_SUBSTRATE_ADHESION	117	0.469502	1.69409	0.0121212	0.0906228	0.988	5435	tags=50%, list=27%, signal=67%
GO_NURD_COMPLEX	15	0.622332	1.69305	0.0302419	0.0911831	0.988	2628	tags=60%, list=13%, signal=69%
GO_POSTSYNAPTIC_DENSITY_MEMBRANE	86	0.511202	1.69301	0.012024	0.0910557	0.988	6563	tags=62%, list=32%, signal=91%
GO_ESTABLISHMENT_OF_ENDOTHELIAL_BARRIER	45	0.553485	1.69296	0.0138614	0.0909199	0.988	3526	tags=51%, list=17%, signal=62%
GO_PLACENTA_BLOOD_VESSEL_DEVELOPMENT	31	0.540567	1.69254	0.0124224	0.0911239	0.988	4230	tags=48%, list=21%, signal=61%
GO_RESPONSE_TO_STEROL	31	0.519187	1.69183	0.00978474	0.091482	0.988	5905	tags=61%, list=29%, signal=86%
GO_REGULATION_OF_MYELINATION	42	0.508231	1.69179	0.00408163	0.0913512	0.988	4399	tags=43%, list=22%, signal=55%
GO_NEUROBLAST_PROLIFERATION	59	0.490114	1.69176	0.0143737	0.0912138	0.988	5003	tags=41%, list=25%, signal=54%
GO_POSITIVE_REGULATION_OF_DNA_BINDING_TRANSCRIPTION_FACTOR_ACTIVITY	259	0.398178	1.69173	0.00204082	0.0910801	0.988	4381	tags=37%, list=22%, signal=47%
GO_ADP_BINDING	32	0.500108	1.69089	0.00992064	0.0915039	0.988	2687	tags=34%, list=13%, signal=40%
GO_ENDODERM_FORMATION	54	0.529615	1.69051	0.0374016	0.0916256	0.988	4825	tags=57%, list=24%, signal=75%
GO_REGULATION_OF_BROWN_FAT_CELL_DIFFERENTIATION	23	0.575726	1.68974	0.0164609	0.0921062	0.988	2206	tags=30%, list=11%, signal=34%
GO_POSTSYNAPTIC_SPECIALIZATION_MEMBRANE	112	0.488515	1.6889	0.0140845	0.0924823	0.988	6769	tags=60%, list=33%, signal=89%
GO_CAMERA_TYPE_EYE_MORPHOGENESIS	122	0.424186	1.68872	0.00803213	0.0924602	0.988	6386	tags=45%, list=31%, signal=65%
GO_CEREBRAL_CORTEX_RADIALLY_ORIENTED_CELL_MIGRATION	28	0.570084	1.68856	0.00845666	0.0924415	0.988	3986	tags=43%, list=20%, signal=53%
GO_RECEPTOR_CLUSTERING	55	0.494816	1.68849	0.0162602	0.0923139	0.988	3935	tags=44%, list=19%, signal=54%
GO_NEGATIVE_REGULATION_OF_CD4_POSITIVE_ALPHA_BETA_T_CELL_DIFFERENTIATION	21	0.621279	1.68825	0.0185185	0.0923239	0.988	2881	tags=52%, list=14%, signal=61%
GO_CARDIOBLAST_DIFFERENTIATION	18	0.620403	1.68802	0.0157791	0.0923647	0.988	4506	tags=50%, list=22%, signal=64%
GO_REGULATION_OF_NEURONAL_SYNAPTIC_PLASTICITY	49	0.504366	1.68778	0.0102041	0.0923995	0.989	6376	tags=63%, list=31%, signal=92%
GO_SENSORY_SYSTEM_DEVELOPMENT	382	0.409583	1.68776	0.0120724	0.0922462	0.989	6437	tags=46%, list=32%, signal=66%
GO_RESPONSE_TO_VITAMIN	87	0.437825	1.68738	0.00986193	0.0924405	0.99	5318	tags=33%, list=26%, signal=45%
GO_CALCIUM_ION_TRANSMEMBRANE_TRANSPORTER_ACTIVITY	131	0.446212	1.68713	0.0205339	0.0924377	0.99	6686	tags=52%, list=33%, signal=77%
GO_RENAL_VESICLE_DEVELOPMENT	20	0.589557	1.68677	0.0122951	0.0925754	0.99	6190	tags=55%, list=31%, signal=79%
GO_RESPONSE_TO_ACETYLCHOLINE	28	0.547157	1.68636	0.0234834	0.0927311	0.99	3942	tags=46%, list=19%, signal=58%
GO_ARTERY_MORPHOGENESIS	62	0.551303	1.68607	0.01875	0.0928423	0.99	7275	tags=69%, list=36%, signal=108%
GO_NEGATIVE_REGULATION_OF_CELL_DEVELOPMENT	310	0.425204	1.68593	0.00621118	0.0928092	0.99	5117	tags=42%, list=25%, signal=56%
GO_PEPTIDYL_LYSINE_DIMETHYLATION	18	0.590442	1.68585	0.02	0.0926997	0.99	801	tags=33%, list=4%, signal=35%
GO_CYCLASE_ACTIVITY	17	0.654204	1.6856	0.01222	0.0927644	0.99	2812	tags=53%, list=14%, signal=61%
GO_CRANIAL_NERVE_MORPHOGENESIS	28	0.572153	1.68508	0.0162933	0.0930612	0.99	5175	tags=57%, list=26%, signal=77%
GO_REGULATION_OF_HISTONE_H3_K9_METHYLATION	22	0.575742	1.68495	0.0206186	0.0930254	0.99	5872	tags=55%, list=29%, signal=77%
GO_NEGATIVE_REGULATION_OF_HISTONE_MODIFICATION	42	0.469071	1.68485	0.00616016	0.0929571	0.99	2738	tags=33%, list=13%, signal=38%
GO_MICROTUBULE_MOTOR_ACTIVITY	75	0.458977	1.68478	0.019802	0.0928444	0.99	4380	tags=40%, list=22%, signal=51%
GO_POSITIVE_REGULATION_OF_CYTOSKELETON_ORGANIZATION	211	0.391028	1.68476	0.00817996	0.0926862	0.99	4696	tags=41%, list=23%, signal=52%
GO_RESPONSE_TO_AXON_INJURY	73	0.464887	1.68466	0.0197628	0.0925859	0.99	5179	tags=44%, list=26%, signal=59%
GO_GAMMA_AMINOBUTYRIC_ACID_TRANSPORT	16	0.629203	1.6846	0.01417	0.0924781	0.99	7215	tags=75%, list=36%, signal=116%
GO_CYCLIC_NUCLEOTIDE_METABOLIC_PROCESS	38	0.556728	1.68452	0.0229167	0.0923813	0.99	4620	tags=47%, list=23%, signal=61%
GO_NEGATIVE_REGULATION_OF_PROTEIN_BINDING	99	0.401875	1.68407	0.00197239	0.0925464	0.99	3956	tags=34%, list=19%, signal=42%
GO_CELLULAR_RESPONSE_TO_STEROID_HORMONE_STIMULUS	188	0.396581	1.68382	0.00203666	0.09262	0.99	2872	tags=25%, list=14%, signal=29%
GO_EMBRYONIC_EYE_MORPHOGENESIS	37	0.535134	1.68379	0.0237154	0.0924758	0.99	4748	tags=38%, list=23%, signal=49%
GO_INOSITOL_PHOSPHATE_MEDIATED_SIGNALING	53	0.488077	1.6836	0.00402414	0.0924455	0.99	4935	tags=42%, list=24%, signal=55%
GO_POSITIVE_REGULATION_OF_CHONDROCYTE_DIFFERENTIATION	20	0.638764	1.68354	0.0141414	0.0923383	0.99	4810	tags=55%, list=24%, signal=72%
GO_GLUCOCORTICOID_BIOSYNTHETIC_PROCESS	19	0.605004	1.6834	0.00996016	0.0922833	0.99	2124	tags=26%, list=10%, signal=29%
GO_ESTROGEN_RECEPTOR_BINDING	38	0.474944	1.68337	0.00996016	0.0921851	0.99	2035	tags=34%, list=10%, signal=38%
GO_TOOTH_MINERALIZATION	21	0.575847	1.68327	0.0192308	0.0921091	0.99	3533	tags=43%, list=17%, signal=52%
GO_POSTSYNAPSE_ORGANIZATION	164	0.446023	1.68319	0.0219561	0.0919951	0.99	5638	tags=51%, list=28%, signal=70%
GO_FILOPODIUM_MEMBRANE	18	0.624526	1.68241	0.0106157	0.0925057	0.99	2214	tags=39%, list=11%, signal=44%
GO_POSTSYNAPTIC_MEMBRANE	269	0.462074	1.682	0.0164271	0.0926185	0.99	6769	tags=57%, list=33%, signal=84%
GO_PHYSIOLOGICAL_CARDIAC_MUSCLE_HYPERTROPHY	26	0.537068	1.68189	0.0160643	0.0925278	0.99	4842	tags=38%, list=24%, signal=50%
GO_MUSCLE_ORGAN_MORPHOGENESIS	79	0.473544	1.68158	0.0126316	0.0926756	0.99	5874	tags=48%, list=29%, signal=67%
GO_INTRINSIC_COMPONENT_OF_POSTSYNAPTIC_MEMBRANE	118	0.51445	1.68158	0.0143443	0.0925241	0.99	7391	tags=66%, list=36%, signal=103%
GO_RESPONSE_TO_INTERLEUKIN_7	28	0.524604	1.68144	0.00998004	0.0924836	0.99	3334	tags=32%, list=16%, signal=38%
GO_EMBRYONIC_ORGAN_DEVELOPMENT	441	0.399343	1.68097	0.00630252	0.0926594	0.99	6114	tags=42%, list=30%, signal=59%
GO_REGULATION_OF_TRANSMEMBRANE_RECEPTOR_PROTEIN_SERINE_THREONINE_KINASE_SIGNALING_PATHWAY	231	0.423151	1.68073	0.00994036	0.092706	0.99	5493	tags=40%, list=27%, signal=54%
GO_ENERGY_HOMEOSTASIS	35	0.513385	1.68064	0.002079	0.0926062	0.99	2604	tags=34%, list=13%, signal=39%
GO_REGULATION_OF_STRESS_ACTIVATED_PROTEIN_KINASE_SIGNALING_CASCADE	219	0.413641	1.68026	0.00813008	0.0927557	0.99	4442	tags=37%, list=22%, signal=47%
GO_ACTIVATING_TRANSCRIPTION_FACTOR_BINDING	79	0.447725	1.68017	0.0100402	0.0926777	0.99	3265	tags=30%, list=16%, signal=36%
GO_NEGATIVE_REGULATION_OF_CELL_SUBSTRATE_ADHESION	58	0.499844	1.6801	0.0248566	0.0925641	0.99	6232	tags=59%, list=31%, signal=84%
GO_P53_BINDING	64	0.456701	1.68007	0.012605	0.0924377	0.99	1712	tags=27%, list=8%, signal=29%
GO_REGULATION_OF_GLIOGENESIS	115	0.430199	1.67963	0.004	0.0926177	0.99	4088	tags=36%, list=20%, signal=44%
GO_LYSINE_ACETYLATED_HISTONE_BINDING	21	0.610723	1.67937	0.0172414	0.0926578	0.99	4104	tags=62%, list=20%, signal=78%
GO_LOW_DENSITY_LIPOPROTEIN_PARTICLE_BINDING	17	0.647543	1.6793	0.0235294	0.092572	0.99	2892	tags=41%, list=14%, signal=48%
GO_BLOOD_VESSEL_REMODELING	40	0.513974	1.67909	0.0180361	0.0926278	0.99	4059	tags=43%, list=20%, signal=53%
GO_DIACYLGLYCEROL_METABOLIC_PROCESS	24	0.553736	1.67872	0.020202	0.092731	0.99	2490	tags=38%, list=12%, signal=43%
GO_REGULATION_OF_ANATOMICAL_STRUCTURE_SIZE	480	0.39866	1.67857	0.00804829	0.092688	0.99	4143	tags=36%, list=20%, signal=44%
GO_LATERAL_PLASMA_MEMBRANE	62	0.473176	1.67856	0.0280561	0.0925403	0.99	2173	tags=27%, list=11%, signal=31%
GO_POSITIVE_REGULATION_OF_MRNA_CATABOLIC_PROCESS	47	0.498652	1.67809	0.015748	0.092698	0.99	2337	tags=32%, list=12%, signal=36%
GO_BASOLATERAL_PLASMA_MEMBRANE	239	0.403653	1.67809	0.00625	0.0925461	0.99	5998	tags=39%, list=30%, signal=55%
GO_REGULATION_OF_FATTY_ACID_OXIDATION	31	0.523522	1.67805	0.010395	0.0924251	0.99	5037	tags=45%, list=25%, signal=60%
GO_LIPID_PHOSPHORYLATION	70	0.473211	1.678	0.0122699	0.0923155	0.99	4130	tags=41%, list=20%, signal=52%
GO_CALCINEURIN_MEDIATED_SIGNALING	44	0.486167	1.67769	0.0060241	0.09241	0.99	1950	tags=25%, list=10%, signal=28%
GO_DESMOSOME	24	0.592787	1.67753	0.0157171	0.0923938	0.99	4609	tags=54%, list=23%, signal=70%
GO_REGULATION_OF_INTRACELLULAR_STEROID_HORMONE_RECEPTOR_SIGNALING_PATHWAY	69	0.435206	1.67742	0.00806452	0.0923358	0.99	2700	tags=30%, list=13%, signal=35%
GO_NEGATIVE_REGULATION_OF_CELL_PROJECTION_ORGANIZATION	168	0.427152	1.67709	0.00798403	0.0924702	0.99	5117	tags=46%, list=25%, signal=61%
GO_NEGATIVE_REGULATION_OF_VASCULATURE_DEVELOPMENT	118	0.49338	1.67709	0.0236686	0.0923203	0.99	5525	tags=52%, list=27%, signal=71%
GO_SARCOPLASM	75	0.473729	1.677	0.0140281	0.0922439	0.99	5030	tags=48%, list=25%, signal=64%
GO_REGULATION_OF_SYNAPSE_ASSEMBLY	96	0.505664	1.67675	0.01	0.0922406	0.99	7601	tags=63%, list=37%, signal=99%
GO_ATP_DEPENDENT_MICROTUBULE_MOTOR_ACTIVITY_PLUS_END_DIRECTED	16	0.627422	1.67666	0.00982318	0.0921589	0.99	3949	tags=56%, list=19%, signal=70%
GO_POSITIVE_REGULATION_OF_ACTIN_NUCLEATION	15	0.660005	1.67663	0.0143737	0.0920448	0.99	2390	tags=40%, list=12%, signal=45%
GO_CELL_VOLUME_HOMEOSTASIS	30	0.51561	1.67648	0.0183299	0.092025	0.99	2556	tags=33%, list=13%, signal=38%
GO_PRESYNAPTIC_MEMBRANE	153	0.468089	1.67612	0.0142276	0.0921478	0.99	6571	tags=59%, list=32%, signal=86%
GO_AXOLEMMA	15	0.629154	1.67559	0.012	0.0924319	0.99	5542	tags=73%, list=27%, signal=101%
GO_INCLUSION_BODY	75	0.438996	1.67546	0.0105932	0.0923483	0.99	6255	tags=59%, list=31%, signal=84%
GO_RESPONSE_TO_ISCHEMIA	51	0.47803	1.67536	0.00854701	0.0922616	0.99	3094	tags=33%, list=15%, signal=39%
GO_RAC_GUANYL_NUCLEOTIDE_EXCHANGE_FACTOR_ACTIVITY	19	0.616952	1.6746	0.011976	0.0926947	0.99	3894	tags=63%, list=19%, signal=78%
GO_HEART_TRABECULA_MORPHOGENESIS	32	0.545725	1.67444	0.0252427	0.0926741	0.99	3401	tags=34%, list=17%, signal=41%
GO_EXTRACELLULAR_MATRIX_STRUCTURAL_CONSTITUENT_CONFERRING_TENSILE_STRENGTH	40	0.644714	1.67414	0.0504854	0.0927521	0.99	3372	tags=58%, list=17%, signal=69%
GO_NEURON_MATURATION	46	0.493522	1.67397	0.00205761	0.0927139	0.99	5968	tags=57%, list=29%, signal=80%
GO_NEPHRON_EPITHELIUM_DEVELOPMENT	110	0.457481	1.67319	0.00835073	0.0931736	0.99	7180	tags=51%, list=35%, signal=78%
GO_SENSORY_ORGAN_MORPHOGENESIS	262	0.39551	1.67316	0.0121704	0.0930499	0.99	6190	tags=43%, list=31%, signal=61%
GO_ENDOTHELIAL_CELL_MIGRATION	197	0.449554	1.67287	0.011976	0.0931488	0.99	4406	tags=39%, list=22%, signal=49%
GO_REGULATION_OF_CLATHRIN_DEPENDENT_ENDOCYTOSIS	18	0.578549	1.67271	0.0160643	0.0931283	0.99	1155	tags=28%, list=6%, signal=29%
GO_GLUCOCORTICOID_METABOLIC_PROCESS	26	0.54473	1.67225	0.00594059	0.0933395	0.99	2124	tags=23%, list=10%, signal=26%
GO_POSITIVE_REGULATION_OF_AUTOPHAGY	125	0.441178	1.672	0.0103093	0.0933529	0.99	3242	tags=34%, list=16%, signal=41%
GO_POSITIVE_REGULATION_OF_STRIATED_MUSCLE_CELL_DIFFERENTIATION	55	0.481648	1.67103	0.010142	0.093996	0.99	3786	tags=33%, list=19%, signal=40%
GO_REGULATION_OF_DENDRITE_MORPHOGENESIS	90	0.447857	1.67086	0.00397614	0.0939719	0.99	4931	tags=49%, list=24%, signal=64%
GO_MONONUCLEAR_CELL_DIFFERENTIATION	35	0.528402	1.67018	0.0203666	0.0943235	0.99	3233	tags=34%, list=16%, signal=41%
GO_CARDIAC_VENTRICLE_MORPHOGENESIS	72	0.481833	1.67013	0.0141988	0.0942113	0.99	7275	tags=56%, list=36%, signal=86%
GO_RUFFLE_ORGANIZATION	51	0.491526	1.66964	0.0121212	0.0944372	0.99	4255	tags=39%, list=21%, signal=49%
GO_REGULATION_OF_CIRCADIAN_RHYTHM	117	0.400364	1.66956	0.00596422	0.0943408	0.99	4926	tags=42%, list=24%, signal=55%
GO_NEURAL_CREST_CELL_MIGRATION	56	0.517798	1.66944	0.0140845	0.0942886	0.99	5931	tags=54%, list=29%, signal=75%
GO_RHYTHMIC_PROCESS	295	0.379163	1.66892	0.00414938	0.0945628	0.99	5137	tags=38%, list=25%, signal=51%
GO_SCAVENGER_RECEPTOR_ACTIVITY	42	0.566417	1.66723	0.0292887	0.0957149	0.991	5622	tags=52%, list=28%, signal=72%
GO_NEGATIVE_REGULATION_OF_INTRACELLULAR_STEROID_HORMONE_RECEPTOR_SIGNALING_PATHWAY	34	0.522961	1.66712	0.00628931	0.0956715	0.991	1672	tags=29%, list=8%, signal=32%
GO_SELECTIVE_AUTOPHAGY	53	0.443546	1.66637	0.01417	0.0961548	0.992	2700	tags=38%, list=13%, signal=43%
GO_REGULATION_OF_DOPAMINE_SECRETION	34	0.557009	1.66631	0.0159046	0.0960606	0.992	6483	tags=65%, list=32%, signal=95%
GO_RECYCLING_ENDOSOME	162	0.415894	1.66591	0.00823045	0.0961916	0.992	4635	tags=40%, list=23%, signal=52%
GO_ANOIKIS	33	0.494726	1.66518	0.011811	0.0965631	0.992	5854	tags=52%, list=29%, signal=72%
GO_PHOSPHATASE_BINDING	182	0.398819	1.66511	0	0.0964751	0.992	3990	tags=39%, list=20%, signal=48%
GO_POSITIVE_REGULATION_OF_CELL_GROWTH	150	0.415114	1.66491	0.00402414	0.096517	0.992	5599	tags=45%, list=28%, signal=62%
GO_P38MAPK_CASCADE	42	0.531542	1.66486	0.0207039	0.0963963	0.992	6024	tags=55%, list=30%, signal=78%
GO_HEAD_MORPHOGENESIS	35	0.546448	1.66461	0.0306748	0.0964267	0.992	4289	tags=49%, list=21%, signal=61%
GO_CHONDROCYTE_DIFFERENTIATION	99	0.50226	1.66443	0.029703	0.0964507	0.992	4831	tags=44%, list=24%, signal=58%
GO_CELL_CELL_CONTACT_ZONE	70	0.487123	1.66443	0.0228216	0.0963037	0.992	6741	tags=64%, list=33%, signal=96%
GO_POSITIVE_REGULATION_OF_PROTEIN_POLYMERIZATION	124	0.393964	1.66442	0	0.0961688	0.992	4255	tags=40%, list=21%, signal=51%
GO_NEGATIVE_REGULATION_OF_MAPK_CASCADE	163	0.38606	1.66433	0.00401606	0.0960948	0.992	5570	tags=43%, list=27%, signal=59%
GO_INTRACELLULAR_STEROID_HORMONE_RECEPTOR_SIGNALING_PATHWAY	105	0.418092	1.66403	0	0.0962455	0.992	2872	tags=29%, list=14%, signal=33%
GO_NEGATIVE_REGULATION_OF_CELL_ADHESION	264	0.434006	1.66377	0.0244399	0.0962563	0.992	6232	tags=48%, list=31%, signal=69%
GO_ORGANELLE_TRANSPORT_ALONG_MICROTUBULE	76	0.433016	1.66369	0.0141414	0.0961685	0.992	3986	tags=42%, list=20%, signal=52%
GO_POSITIVE_REGULATION_OF_SUPRAMOLECULAR_FIBER_ORGANIZATION	190	0.396128	1.66337	0.00990099	0.0962734	0.992	4696	tags=42%, list=23%, signal=54%
GO_SWI_SNF_COMPLEX	17	0.600463	1.66329	0.0225873	0.0961861	0.992	2442	tags=47%, list=12%, signal=53%
GO_PHOSPHATIDYLINOSITOL_PHOSPHORYLATION	55	0.496459	1.66305	0.00814664	0.0962543	0.992	3994	tags=42%, list=20%, signal=52%
GO_REGULATION_OF_POSTSYNAPTIC_MEMBRANE_NEUROTRANSMITTER_RECEPTOR_LEVELS	63	0.453735	1.66289	0.00795229	0.0962472	0.992	6037	tags=54%, list=30%, signal=77%
GO_EXCITATORY_SYNAPSE	51	0.532329	1.66265	0.0283401	0.0962952	0.992	7446	tags=75%, list=37%, signal=117%
GO_POSITIVE_REGULATION_OF_MORPHOGENESIS_OF_AN_EPITHELIUM	35	0.501072	1.66241	0.0180723	0.0963792	0.992	3767	tags=29%, list=19%, signal=35%
GO_RECEPTOR_COMPLEX	389	0.446692	1.66238	0.0143443	0.0962704	0.992	7147	tags=56%, list=35%, signal=85%
GO_R_SMAD_BINDING	20	0.559018	1.66201	0.0256917	0.0963984	0.992	5490	tags=65%, list=27%, signal=89%
GO_NEPHRON_DEVELOPMENT	142	0.454994	1.66178	0.0223577	0.0964217	0.992	6477	tags=49%, list=32%, signal=71%
GO_EXTRINSIC_COMPONENT_OF_ORGANELLE_MEMBRANE	38	0.464368	1.66128	0.00824742	0.096718	0.992	2865	tags=37%, list=14%, signal=43%
GO_TRANSMEMBRANE_RECEPTOR_PROTEIN_SERINE_THREONINE_KINASE_SIGNALING_PATHWAY	328	0.408494	1.66115	0.00793651	0.096681	0.993	5400	tags=39%, list=27%, signal=53%
GO_STARTLE_RESPONSE	27	0.542676	1.66094	0.0242424	0.0967298	0.993	6094	tags=52%, list=30%, signal=74%
GO_EXCITATORY_SYNAPSE_ASSEMBLY	25	0.603064	1.66088	0.0238569	0.0966346	0.993	3420	tags=48%, list=17%, signal=58%
GO_POSTSYNAPTIC_SIGNAL_TRANSDUCTION	35	0.50586	1.66083	0.0204499	0.0965447	0.993	3942	tags=40%, list=19%, signal=50%
GO_SYNAPTIC_TRANSMISSION_GLUTAMATERGIC	93	0.492048	1.66055	0.0198413	0.0966123	0.993	7137	tags=61%, list=35%, signal=94%
GO_HINDBRAIN_DEVELOPMENT	148	0.418931	1.66015	0.010101	0.0968031	0.993	6227	tags=45%, list=31%, signal=65%
GO_POSITIVE_REGULATION_OF_VASCULAR_ASSOCIATED_SMOOTH_MUSCLE_CELL_PROLIFERATION	33	0.553654	1.65974	0.0242915	0.0969594	0.993	4088	tags=45%, list=20%, signal=57%
GO_NEURON_TO_NEURON_SYNAPSE	345	0.416106	1.65957	0.0141988	0.0969579	0.993	4987	tags=45%, list=25%, signal=59%
GO_MITOPHAGY	21	0.568636	1.65956	0.03125	0.0968188	0.993	2700	tags=52%, list=13%, signal=60%
GO_PROTEIN_LIPID_COMPLEX_BINDING	29	0.560487	1.65946	0.0261569	0.0967609	0.993	5622	tags=52%, list=28%, signal=71%
GO_CELL_DIFFERENTIATION_INVOLVED_IN_METANEPHROS_DEVELOPMENT	26	0.55545	1.659	0.0221328	0.0969774	0.993	6477	tags=54%, list=32%, signal=79%
GO_MYOSIN_FILAMENT	22	0.60032	1.65847	0.0172414	0.0972734	0.993	7064	tags=73%, list=35%, signal=111%
GO_STEM_CELL_PROLIFERATION	115	0.43096	1.65822	0.0120724	0.0973883	0.993	5047	tags=38%, list=25%, signal=51%
GO_GLIAL_CELL_PROLIFERATION	43	0.477	1.65739	0.0234834	0.0978625	0.993	4088	tags=37%, list=20%, signal=46%
GO_RUFFLE_ASSEMBLY	40	0.497909	1.65715	0.00814664	0.0979251	0.993	3986	tags=38%, list=20%, signal=47%
GO_MICROTUBULE_BINDING	233	0.395138	1.65686	0.011811	0.0980291	0.994	4022	tags=37%, list=20%, signal=46%
GO_CALCIUM_ION_REGULATED_EXOCYTOSIS_OF_NEUROTRANSMITTER	23	0.58859	1.65643	0.0163265	0.0982415	0.994	7260	tags=78%, list=36%, signal=122%
GO_REGULATION_OF_GLIAL_CELL_DIFFERENTIATION	70	0.44736	1.65635	0.010142	0.0981474	0.994	3963	tags=37%, list=20%, signal=46%
GO_POSITIVE_REGULATION_OF_SYNAPSE_ASSEMBLY	57	0.534502	1.65634	0.0120724	0.098017	0.994	7601	tags=70%, list=37%, signal=112%
GO_REGULATION_OF_PROTEIN_KINASE_C_SIGNALING	17	0.590885	1.65615	0.0164271	0.0980073	0.994	4628	tags=59%, list=23%, signal=76%
GO_PROTEIN_LOCALIZATION_TO_SYNAPSE	79	0.464719	1.65604	0.0185185	0.0979305	0.994	6101	tags=56%, list=30%, signal=79%
GO_INTRINSIC_COMPONENT_OF_POSTSYNAPTIC_DENSITY_MEMBRANE	50	0.542127	1.65603	0.025641	0.0978038	0.994	8197	tags=78%, list=40%, signal=131%
GO_SYNAPSE_ASSEMBLY	171	0.480093	1.65567	0.0220441	0.098001	0.994	5869	tags=49%, list=29%, signal=69%
GO_NEGATIVE_REGULATION_OF_CELLULAR_CATABOLIC_PROCESS	230	0.364014	1.65512	0	0.0983071	0.994	4275	tags=35%, list=21%, signal=44%
GO_APICAL_JUNCTION_ASSEMBLY	80	0.436589	1.65481	0.0271845	0.0984147	0.994	2654	tags=26%, list=13%, signal=30%
GO_POSITIVE_REGULATION_OF_LIPID_CATABOLIC_PROCESS	27	0.53152	1.65477	0.01222	0.0982971	0.994	3334	tags=37%, list=16%, signal=44%
GO_BODY_MORPHOGENESIS	48	0.533229	1.6546	0.0306122	0.0982918	0.994	4289	tags=46%, list=21%, signal=58%
GO_NEURON_PROJECTION_EXTENSION_INVOLVED_IN_NEURON_PROJECTION_GUIDANCE	37	0.564197	1.65425	0.0248447	0.0984274	0.994	4083	tags=54%, list=20%, signal=68%
GO_VOLTAGE_GATED_CALCIUM_CHANNEL_COMPLEX	40	0.523565	1.65409	0.0306748	0.0984073	0.994	5434	tags=40%, list=27%, signal=55%
GO_POSITIVE_REGULATION_OF_SYNAPTIC_TRANSMISSION_GLUTAMATERGIC	31	0.613201	1.65358	0.0120482	0.0986391	0.994	3817	tags=48%, list=19%, signal=60%
GO_POSTSYNAPTIC_SPECIALIZATION_ASSEMBLY	21	0.629521	1.65254	0.0217822	0.0993527	0.994	3420	tags=52%, list=17%, signal=63%
GO_DNA_BINDING_TRANSCRIPTION_FACTOR_BINDING	337	0.36008	1.65246	0.0020202	0.0992636	0.994	4399	tags=36%, list=22%, signal=45%
GO_POSITIVE_REGULATION_OF_CARBOHYDRATE_METABOLIC_PROCESS	76	0.442098	1.65209	0.00212766	0.0994571	0.994	5876	tags=50%, list=29%, signal=70%
GO_PHOSPHATIDYLINOSITOL_3_KINASE_REGULATOR_ACTIVITY	19	0.607875	1.65195	0.022541	0.0994435	0.994	6193	tags=68%, list=31%, signal=98%
GO_REGULATION_OF_STRIATED_MUSCLE_CELL_DIFFERENTIATION	95	0.431707	1.65158	0.0178218	0.099628	0.994	3786	tags=29%, list=19%, signal=36%
GO_STRUCTURAL_CONSTITUENT_OF_CYTOSKELETON	98	0.431424	1.65157	0.0162272	0.0994965	0.994	3502	tags=34%, list=17%, signal=41%
GO_PROTEIN_LOCALIZATION_TO_CELL_PERIPHERY	324	0.37797	1.65079	0.00408163	0.10003	0.994	4704	tags=38%, list=23%, signal=49%
GO_REGULATION_OF_NUCLEOBASE_CONTAINING_COMPOUND_TRANSPORT	18	0.657704	1.65067	0.0251938	0.0999801	0.994	2739	tags=50%, list=13%, signal=58%
GO_BONE_DEVELOPMENT	189	0.440858	1.65025	0.0242915	0.10019	0.995	5313	tags=42%, list=26%, signal=57%
GO_REGULATION_OF_BMP_SIGNALING_PATHWAY	83	0.483024	1.65018	0.0263158	0.100112	0.995	2866	tags=29%, list=14%, signal=34%
GO_NERVE_DEVELOPMENT	77	0.473792	1.64972	0.016129	0.100284	0.995	5898	tags=52%, list=29%, signal=73%
GO_POLYSACCHARIDE_BIOSYNTHETIC_PROCESS	77	0.435302	1.64953	0.00604839	0.100292	0.995	4700	tags=40%, list=23%, signal=52%
GO_PEPTIDYL_SERINE_MODIFICATION	315	0.381256	1.64938	0.00201207	0.100274	0.995	4326	tags=35%, list=21%, signal=43%
GO_CATENIN_COMPLEX	31	0.545871	1.64903	0.0262626	0.100421	0.995	5782	tags=58%, list=28%, signal=81%
GO_PREPULSE_INHIBITION	15	0.594031	1.64886	0.0159681	0.100399	0.995	3778	tags=40%, list=19%, signal=49%
GO_RESPONSE_TO_TRANSFORMING_GROWTH_FACTOR_BETA	237	0.422763	1.64879	0.0177515	0.100313	0.995	4987	tags=38%, list=25%, signal=50%
GO_REGULATION_OF_FIBROBLAST_GROWTH_FACTOR_RECEPTOR_SIGNALING_PATHWAY	31	0.537702	1.64848	0.0286299	0.10043	0.995	3628	tags=35%, list=18%, signal=43%
GO_RESPONSE_TO_ANGIOTENSIN	26	0.508535	1.64847	0.023622	0.100297	0.995	4554	tags=38%, list=22%, signal=50%
GO_NEGATIVE_REGULATION_OF_LIPID_LOCALIZATION	43	0.458414	1.64842	0.00982318	0.100193	0.995	4594	tags=37%, list=23%, signal=48%
GO_MEMORY	114	0.458161	1.64811	0.0203666	0.100322	0.995	6647	tags=55%, list=33%, signal=82%
GO_CHEMOREPELLENT_ACTIVITY	28	0.578182	1.64693	0.0123711	0.101124	0.995	6036	tags=64%, list=30%, signal=91%
GO_REGULATION_OF_SYNAPSE_STRUCTURE_OR_ACTIVITY	220	0.432446	1.64583	0.0219124	0.101963	0.995	5866	tags=46%, list=29%, signal=64%
GO_REGULATION_OF_GLUTAMATE_RECEPTOR_SIGNALING_PATHWAY	62	0.519128	1.64538	0.0230608	0.102161	0.995	5866	tags=53%, list=29%, signal=75%
GO_LOCALIZATION_WITHIN_MEMBRANE	94	0.435151	1.64437	0.0141988	0.102802	0.995	4224	tags=39%, list=21%, signal=49%
GO_BONE_RESORPTION	63	0.467436	1.64388	0.0143443	0.103034	0.995	2682	tags=29%, list=13%, signal=33%
GO_COLLAGEN_BIOSYNTHETIC_PROCESS	38	0.517535	1.64327	0.0339321	0.10339	0.995	4135	tags=42%, list=20%, signal=53%
GO_POSITIVE_REGULATION_OF_CELL_SUBSTRATE_JUNCTION_ORGANIZATION	29	0.573626	1.64327	0.0281125	0.103248	0.995	5318	tags=66%, list=26%, signal=89%
GO_REGULATION_OF_PHOSPHOLIPID_METABOLIC_PROCESS	86	0.447638	1.64323	0.0199601	0.10315	0.995	4100	tags=40%, list=20%, signal=49%
GO_NUCLEAR_OUTER_MEMBRANE	24	0.505586	1.6432	0.0118577	0.10303	0.995	4851	tags=54%, list=24%, signal=71%
GO_HISTONE_H3_K27_METHYLATION	16	0.586955	1.64304	0.0261044	0.103011	0.995	2340	tags=44%, list=12%, signal=49%
GO_REGULATION_OF_NMDA_RECEPTOR_ACTIVITY	36	0.548569	1.64105	0.0124481	0.104511	0.995	5723	tags=61%, list=28%, signal=85%
GO_COLLAGEN_METABOLIC_PROCESS	89	0.499451	1.64092	0.0347648	0.104487	0.995	4135	tags=40%, list=20%, signal=51%
GO_GLUTAMATE_SECRETION	44	0.498161	1.64072	0.020284	0.104503	0.995	5887	tags=52%, list=29%, signal=73%
GO_DENDRITIC_SPINE_MORPHOGENESIS	59	0.465054	1.64069	0.024	0.104393	0.995	4603	tags=47%, list=23%, signal=61%
GO_PHOSPHATIDYLINOSITOL_3_KINASE_SIGNALING	143	0.453725	1.64025	0.0200803	0.104586	0.996	5708	tags=49%, list=28%, signal=68%
GO_VENTRICULAR_TRABECULA_MYOCARDIUM_MORPHOGENESIS	15	0.639702	1.64002	0.0174757	0.10466	0.996	5044	tags=67%, list=25%, signal=89%
GO_TORC1_SIGNALING	37	0.471353	1.63933	0.0228216	0.105101	0.996	1195	tags=27%, list=6%, signal=29%
GO_PROTEIN_C_TERMINUS_BINDING	182	0.358233	1.63917	0.00196464	0.105094	0.996	4697	tags=41%, list=23%, signal=53%
GO_REGULATION_OF_DENDRITIC_SPINE_MORPHOGENESIS	45	0.483293	1.63912	0.0182186	0.104988	0.996	4401	tags=47%, list=22%, signal=59%
GO_BRANCHING_INVOLVED_IN_BLOOD_VESSEL_MORPHOGENESIS	33	0.533331	1.63896	0.0304878	0.104966	0.996	4979	tags=42%, list=25%, signal=56%
GO_REGULATION_OF_ENDOTHELIAL_CELL_MIGRATION	152	0.444589	1.63894	0.0218688	0.104846	0.996	4406	tags=39%, list=22%, signal=49%
GO_RNA_POLYMERASE_II_SPECIFIC_DNA_BINDING_TRANSCRIPTION_FACTOR_BINDING	261	0.366936	1.6389	0.00608519	0.104742	0.996	4776	tags=40%, list=24%, signal=52%
GO_ACTININ_BINDING	36	0.539291	1.63785	0.0240481	0.105408	0.997	5193	tags=50%, list=26%, signal=67%
GO_REGULATION_OF_FIBROBLAST_MIGRATION	30	0.524149	1.63746	0.0251938	0.105588	0.997	3154	tags=40%, list=16%, signal=47%
GO_NEGATIVE_REGULATION_OF_CELLULAR_RESPONSE_TO_GROWTH_FACTOR_STIMULUS	148	0.442396	1.63743	0.0221328	0.105475	0.997	4456	tags=38%, list=22%, signal=48%
GO_LIPID_IMPORT_INTO_CELL	15	0.540217	1.63733	0.0197239	0.105409	0.997	3759	tags=40%, list=19%, signal=49%
GO_HEART_MORPHOGENESIS	245	0.420234	1.63731	0.0183299	0.105276	0.997	5787	tags=41%, list=29%, signal=57%
GO_INVADOPODIUM	15	0.641793	1.63696	0.0218688	0.105444	0.997	3799	tags=47%, list=19%, signal=57%
GO_RAC_PROTEIN_SIGNAL_TRANSDUCTION	35	0.483188	1.63637	0.00988142	0.105787	0.997	2139	tags=29%, list=11%, signal=32%
GO_REGULATION_OF_CARBOHYDRATE_METABOLIC_PROCESS	191	0.36756	1.6359	0.00209205	0.10605	0.997	4275	tags=34%, list=21%, signal=43%
GO_SPROUTING_ANGIOGENESIS	111	0.481652	1.63584	0.0260521	0.105952	0.997	3529	tags=38%, list=17%, signal=46%
GO_INTRACELLULAR_LIGAND_GATED_ION_CHANNEL_ACTIVITY	29	0.528814	1.63568	0.0238569	0.105956	0.997	6686	tags=55%, list=33%, signal=82%
GO_RETINA_DEVELOPMENT_IN_CAMERA_TYPE_EYE	146	0.404797	1.6354	0.0195695	0.106062	0.997	6269	tags=45%, list=31%, signal=65%
GO_NON_MEMBRANE_SPANNING_PROTEIN_TYROSINE_KINASE_ACTIVITY	45	0.506746	1.63517	0.0292969	0.106131	0.997	5282	tags=56%, list=26%, signal=75%
GO_MICROVILLUS_ASSEMBLY	16	0.606186	1.63472	0.0221774	0.10636	0.997	4544	tags=63%, list=22%, signal=80%
GO_KIDNEY_EPITHELIUM_DEVELOPMENT	142	0.442979	1.63472	0.0185185	0.106229	0.997	6477	tags=46%, list=32%, signal=68%
GO_REGULATION_OF_ENDOCYTOSIS	200	0.403369	1.63468	0.00408163	0.106137	0.997	5209	tags=39%, list=26%, signal=51%
GO_INTRACELLULAR_RECEPTOR_SIGNALING_PATHWAY	246	0.373257	1.63462	0.00410678	0.106044	0.997	5375	tags=42%, list=26%, signal=57%
GO_EXTRINSIC_COMPONENT_OF_PLASMA_MEMBRANE	167	0.421993	1.63452	0.0195312	0.105973	0.997	5282	tags=45%, list=26%, signal=60%
GO_CENTRAL_NERVOUS_SYSTEM_PROJECTION_NEURON_AXONOGENESIS	25	0.576629	1.63432	0.0350515	0.105968	0.997	3355	tags=48%, list=17%, signal=57%
GO_REGULATION_OF_SYNAPTIC_TRANSMISSION_GABAERGIC	33	0.528822	1.63406	0.0219561	0.106074	0.997	6275	tags=55%, list=31%, signal=79%
GO_PHOSPHATIDYLINOSITOL_3_4_BISPHOSPHATE_BINDING	29	0.522197	1.63375	0.0301887	0.106222	0.997	4726	tags=52%, list=23%, signal=67%
GO_NEGATIVE_REGULATION_OF_MUSCLE_TISSUE_DEVELOPMENT	53	0.482286	1.63365	0.026694	0.106163	0.997	4823	tags=36%, list=24%, signal=47%
GO_POSITIVE_REGULATION_OF_MUSCLE_CELL_DIFFERENTIATION	83	0.448595	1.63362	0.0219124	0.106053	0.997	3815	tags=33%, list=19%, signal=40%
GO_ENZYME_ACTIVATOR_ACTIVITY	491	0.364174	1.63337	0.00206612	0.106129	0.997	5098	tags=42%, list=25%, signal=55%
GO_RESPONSE_TO_MITOCHONDRIAL_DEPOLARISATION	17	0.624534	1.63293	0.037422	0.106326	0.997	4622	tags=71%, list=23%, signal=91%
GO_ACTIN_FILAMENT	109	0.460567	1.63276	0.0184426	0.106321	0.997	5421	tags=48%, list=27%, signal=65%
GO_AMYLOID_BETA_CLEARANCE	35	0.523712	1.63255	0.0346939	0.106375	0.997	4332	tags=46%, list=21%, signal=58%
GO_POSITIVE_REGULATION_OF_CELL_JUNCTION_ASSEMBLY	93	0.475447	1.63244	0.0193798	0.106347	0.997	7338	tags=63%, list=36%, signal=99%
GO_NEGATIVE_REGULATION_OF_CHONDROCYTE_DIFFERENTIATION	20	0.640248	1.63191	0.0237624	0.106704	0.997	4820	tags=50%, list=24%, signal=66%
GO_FOREBRAIN_DEVELOPMENT	379	0.389051	1.63179	0.0181818	0.106669	0.997	5909	tags=43%, list=29%, signal=60%
GO_MONOAMINE_TRANSPORT	82	0.491151	1.63176	0.0236686	0.106569	0.997	6483	tags=57%, list=32%, signal=84%
GO_POSITIVE_REGULATION_OF_CARTILAGE_DEVELOPMENT	30	0.551814	1.63166	0.0263158	0.106517	0.997	4819	tags=43%, list=24%, signal=57%
GO_HISTONE_BINDING	209	0.424333	1.63154	0.023166	0.106481	0.997	2450	tags=29%, list=12%, signal=33%
GO_REGULATION_OF_HORMONE_BIOSYNTHETIC_PROCESS	18	0.587226	1.63137	0.0295276	0.106458	0.997	7135	tags=61%, list=35%, signal=94%
GO_EXTRACELLULAR_MATRIX_DISASSEMBLY	75	0.490706	1.63095	0.036961	0.106675	0.997	4502	tags=40%, list=22%, signal=51%
GO_DENDRITIC_SPINE_DEVELOPMENT	96	0.450183	1.63084	0.0243408	0.10663	0.997	3978	tags=42%, list=20%, signal=52%
GO_VASCULAR_ENDOTHELIAL_GROWTH_FACTOR_RECEPTOR_SIGNALING_PATHWAY	89	0.477849	1.6303	0.0319361	0.106925	0.997	5134	tags=54%, list=25%, signal=72%
GO_POSITIVE_REGULATION_OF_SUBSTRATE_ADHESION_DEPENDENT_CELL_SPREADING	36	0.495423	1.63022	0.0196464	0.106861	0.997	3390	tags=44%, list=17%, signal=53%
GO_TRANSCRIPTION_COACTIVATOR_BINDING	29	0.506958	1.63001	0.0284553	0.106917	0.997	4886	tags=55%, list=24%, signal=73%
GO_LACTATION	45	0.439226	1.62961	0.00996016	0.107078	0.997	1907	tags=27%, list=9%, signal=29%
GO_CELLULAR_RESPONSE_TO_CHOLESTEROL	18	0.570723	1.62948	0.0238569	0.107039	0.997	5905	tags=72%, list=29%, signal=102%
GO_NEGATIVE_REGULATION_OF_AXON_GUIDANCE	28	0.553589	1.62907	0.0282828	0.107225	0.997	5028	tags=64%, list=25%, signal=85%
GO_14_3_3_PROTEIN_BINDING	30	0.518626	1.62863	0.0182186	0.107443	0.997	5082	tags=60%, list=25%, signal=80%
GO_CALCIUM_DEPENDENT_PROTEIN_KINASE_ACTIVITY	24	0.522785	1.62857	0.0238095	0.107354	0.997	5830	tags=67%, list=29%, signal=93%
GO_GLIAL_CELL_DEVELOPMENT	111	0.428327	1.62857	0.0184426	0.107218	0.997	4095	tags=37%, list=20%, signal=46%
GO_GLOMERULUS_DEVELOPMENT	63	0.529888	1.62839	0.026694	0.107223	0.997	6190	tags=57%, list=31%, signal=82%
GO_WOUND_HEALING_SPREADING_OF_EPIDERMAL_CELLS	15	0.644181	1.62808	0.0218688	0.107289	0.997	906	tags=27%, list=4%, signal=28%
GO_ANDROGEN_RECEPTOR_BINDING	28	0.495189	1.62806	0.0201613	0.107167	0.997	5700	tags=61%, list=28%, signal=84%
GO_ESTABLISHMENT_OF_PLANAR_POLARITY_INVOLVED_IN_NEURAL_TUBE_CLOSURE	15	0.620854	1.6279	0.0182186	0.107123	0.997	3245	tags=40%, list=16%, signal=48%
GO_REGULATION_OF_PRESYNAPSE_ORGANIZATION	35	0.547301	1.62781	0.0298211	0.107066	0.997	6772	tags=60%, list=33%, signal=90%
GO_RESPONSE_TO_ATP	34	0.479999	1.62763	0.0172745	0.107095	0.997	5550	tags=47%, list=27%, signal=65%
GO_REGULATION_OF_CELLULAR_CARBOHYDRATE_METABOLIC_PROCESS	133	0.383368	1.62745	0.0105042	0.107127	0.997	4275	tags=32%, list=21%, signal=41%
GO_CELL_PROJECTION_MEMBRANE	326	0.387056	1.62738	0.00596422	0.107065	0.997	4683	tags=34%, list=23%, signal=44%
GO_REGULATION_OF_EPITHELIAL_TUBE_FORMATION	18	0.607705	1.62737	0.0271967	0.106936	0.997	3767	tags=44%, list=19%, signal=55%
GO_SYNAPTIC_VESICLE_EXOCYTOSIS	118	0.434646	1.62693	0.0223577	0.107181	0.997	5887	tags=54%, list=29%, signal=76%
GO_INNERVATION	26	0.545797	1.62672	0.0214844	0.107227	0.997	5830	tags=54%, list=29%, signal=75%
GO_FAT_CELL_DIFFERENTIATION	212	0.398073	1.62656	0.0204499	0.10724	0.997	4819	tags=37%, list=24%, signal=48%
GO_INTERLEUKIN_6_MEDIATED_SIGNALING_PATHWAY	22	0.610704	1.6262	0.0147368	0.107382	0.997	5006	tags=59%, list=25%, signal=78%
GO_SUBSTRATE_ADHESION_DEPENDENT_CELL_SPREADING	100	0.462571	1.62606	0.0342052	0.10738	0.997	4207	tags=43%, list=21%, signal=54%
GO_OSTEOBLAST_DEVELOPMENT	19	0.569829	1.6256	0.0301811	0.10765	0.997	4216	tags=53%, list=21%, signal=66%
GO_CATION_CATION_ANTIPORTER_ACTIVITY	22	0.542398	1.62553	0.024	0.107574	0.997	7322	tags=68%, list=36%, signal=107%
GO_ATP_DEPENDENT_MICROTUBULE_MOTOR_ACTIVITY	34	0.509242	1.62502	0.0283976	0.107852	0.997	4380	tags=47%, list=22%, signal=60%
GO_PLATELET_MORPHOGENESIS	21	0.542009	1.62482	0.0204918	0.107886	0.997	4416	tags=62%, list=22%, signal=79%
GO_TRANSMEMBRANE_RECEPTOR_PROTEIN_PHOSPHATASE_ACTIVITY	17	0.611793	1.62443	0.0222672	0.108059	0.997	3332	tags=53%, list=16%, signal=63%
GO_ENSHEATHMENT_OF_NEURONS	132	0.437069	1.62429	0.0222672	0.108036	0.997	5418	tags=46%, list=27%, signal=63%
GO_IONOTROPIC_GLUTAMATE_RECEPTOR_ACTIVITY	19	0.622173	1.62348	0.028866	0.108601	0.997	7128	tags=89%, list=35%, signal=138%
GO_CARDIAC_VENTRICLE_DEVELOPMENT	125	0.443162	1.62294	0.0222672	0.108964	0.997	5898	tags=43%, list=29%, signal=61%
GO_MORPHOGENESIS_OF_EMBRYONIC_EPITHELIUM	148	0.403939	1.62271	0.0161616	0.109009	0.997	3324	tags=28%, list=16%, signal=34%
GO_CARBOHYDRATE_HOMEOSTASIS	220	0.353813	1.62252	0.00399202	0.109	0.997	5138	tags=38%, list=25%, signal=51%
GO_POSITIVE_REGULATION_OF_DENDRITE_DEVELOPMENT	72	0.442399	1.62226	0.0121951	0.109079	0.997	4477	tags=46%, list=22%, signal=59%
GO_HORMONE_MEDIATED_SIGNALING_PATHWAY	185	0.37176	1.62217	0.00205339	0.109026	0.997	5331	tags=35%, list=26%, signal=47%
GO_SPINAL_CORD_DEVELOPMENT	106	0.447535	1.62192	0.0163934	0.109084	0.997	3796	tags=32%, list=19%, signal=39%
GO_PROTEIN_LOCALIZATION_TO_PLASMA_MEMBRANE	269	0.381129	1.62167	0.00206612	0.109171	0.997	4704	tags=39%, list=23%, signal=50%
GO_NEGATIVE_REGULATION_OF_CELLULAR_COMPONENT_MOVEMENT	289	0.425729	1.62159	0.0285714	0.109106	0.997	5137	tags=42%, list=25%, signal=55%
GO_VOLTAGE_GATED_CATION_CHANNEL_ACTIVITY	135	0.466367	1.62137	0.029106	0.10913	0.998	7516	tags=60%, list=37%, signal=95%
GO_VENTRICULAR_CARDIAC_MUSCLE_TISSUE_DEVELOPMENT	54	0.469159	1.62137	0.0188285	0.108996	0.998	7275	tags=63%, list=36%, signal=98%
GO_NEGATIVE_REGULATION_OF_GLIOGENESIS	40	0.490555	1.62123	0.02079	0.108985	0.998	4998	tags=38%, list=25%, signal=50%
GO_N_GLYCAN_PROCESSING	18	0.575619	1.62059	0.0239044	0.109386	0.998	6607	tags=67%, list=33%, signal=99%
GO_GLAND_DEVELOPMENT	431	0.356493	1.62052	0.00414079	0.109307	0.998	5910	tags=39%, list=29%, signal=54%
GO_MICROVILLUS_ORGANIZATION	24	0.575181	1.62019	0.0309278	0.109437	0.998	4544	tags=54%, list=22%, signal=70%
GO_ANATOMICAL_STRUCTURE_MATURATION	219	0.378272	1.62013	0.008	0.109345	0.998	6024	tags=42%, list=30%, signal=58%
GO_REGULATION_OF_NEURAL_PRECURSOR_CELL_PROLIFERATION	85	0.434064	1.6201	0.0183673	0.109234	0.998	6254	tags=48%, list=31%, signal=69%
GO_SARCOLEMMA	132	0.458054	1.62007	0.0389105	0.109132	0.998	6762	tags=56%, list=33%, signal=84%
GO_NEGATIVE_REGULATION_OF_NEURON_PROJECTION_DEVELOPMENT	143	0.423394	1.62007	0.0180723	0.109001	0.998	5117	tags=47%, list=25%, signal=62%
GO_NEGATIVE_REGULATION_OF_ACTIN_FILAMENT_DEPOLYMERIZATION	37	0.497576	1.61993	0.027451	0.10898	0.998	2573	tags=32%, list=13%, signal=37%
GO_LYMPH_VESSEL_DEVELOPMENT	26	0.590733	1.61982	0.0333333	0.108958	0.998	6024	tags=73%, list=30%, signal=104%
GO_CYTOSKELETAL_ANCHOR_ACTIVITY	22	0.52988	1.61925	0.0321285	0.1093	0.998	5207	tags=59%, list=26%, signal=79%
GO_NEUROTRANSMITTER_RECEPTOR_COMPLEX	50	0.51017	1.61889	0.0345528	0.109463	0.998	8090	tags=70%, list=40%, signal=116%
GO_ESTABLISHMENT_OF_PLANAR_POLARITY_OF_EMBRYONIC_EPITHELIUM	17	0.612279	1.61885	0.0243408	0.109365	0.998	3245	tags=41%, list=16%, signal=49%
GO_T_HELPER_2_CELL_DIFFERENTIATION	15	0.631635	1.61828	0.0377734	0.109668	0.998	4430	tags=53%, list=22%, signal=68%
GO_LIGAND_GATED_ION_CHANNEL_ACTIVITY	133	0.44125	1.61795	0.0244399	0.109863	0.998	6742	tags=49%, list=33%, signal=73%
GO_PROTEOGLYCAN_BINDING	34	0.581795	1.61772	0.0529412	0.109917	0.998	3935	tags=44%, list=19%, signal=55%
GO_PROTEIN_LOCALIZATION_TO_POSTSYNAPSE	45	0.466638	1.61715	0.0182556	0.110243	0.998	6101	tags=56%, list=30%, signal=79%
GO_POSITIVE_REGULATION_OF_NITRIC_OXIDE_METABOLIC_PROCESS	40	0.525438	1.61683	0.027833	0.110377	0.998	5857	tags=45%, list=29%, signal=63%
GO_COLLATERAL_SPROUTING	25	0.547719	1.61602	0.0323232	0.110879	0.998	2700	tags=32%, list=13%, signal=37%
GO_PROTEIN_METHYLATION	142	0.406064	1.61594	0.0198413	0.110818	0.998	2744	tags=28%, list=14%, signal=32%
GO_NEUROBLAST_DIVISION	15	0.587551	1.61543	0.0324544	0.111125	0.998	5003	tags=67%, list=25%, signal=88%
GO_KIDNEY_MORPHOGENESIS	94	0.444402	1.61524	0.0287474	0.111142	0.998	7180	tags=52%, list=35%, signal=80%
GO_DEMETHYLATION	66	0.438245	1.61516	0.0161943	0.111088	0.998	3983	tags=33%, list=20%, signal=41%
GO_PRESYNAPTIC_ACTIVE_ZONE	71	0.45056	1.61508	0.0165975	0.111041	0.998	6483	tags=61%, list=32%, signal=89%
GO_GOLGI_LUMEN	95	0.453158	1.61507	0.0261569	0.110924	0.998	4661	tags=38%, list=23%, signal=49%
GO_INTRINSIC_COMPONENT_OF_POSTSYNAPTIC_SPECIALIZATION_MEMBRANE	73	0.509591	1.61493	0.0386179	0.110911	0.998	8071	tags=68%, list=40%, signal=113%
GO_REGULATION_OF_PLASMA_MEMBRANE_ORGANIZATION	16	0.584822	1.61454	0.0261044	0.111109	0.998	2635	tags=38%, list=13%, signal=43%
GO_DENDRITE_MORPHOGENESIS	139	0.426959	1.61438	0.0258964	0.111108	0.998	6121	tags=55%, list=30%, signal=79%
GO_REGULATION_OF_SHORT_TERM_NEURONAL_SYNAPTIC_PLASTICITY	15	0.613264	1.6142	0.0123967	0.111141	0.998	6647	tags=73%, list=33%, signal=109%
GO_REGULATION_OF_SUBSTRATE_ADHESION_DEPENDENT_CELL_SPREADING	49	0.464354	1.6141	0.0195695	0.111085	0.998	3390	tags=39%, list=17%, signal=46%
GO_POSITIVE_REGULATION_OF_PEPTIDYL_LYSINE_ACETYLATION	32	0.460575	1.61408	0.0118343	0.110973	0.998	6859	tags=59%, list=34%, signal=90%
GO_NEGATIVE_REGULATION_OF_PHOSPHORYLATION	418	0.34939	1.61388	0.00201207	0.111019	0.998	4855	tags=36%, list=24%, signal=46%
GO_SOLUTE_PROTON_ANTIPORTER_ACTIVITY	15	0.600665	1.61383	0.0326531	0.110941	0.998	4654	tags=47%, list=23%, signal=61%
GO_CALCIUM_RELEASE_CHANNEL_ACTIVITY	17	0.594202	1.61352	0.0300601	0.111087	0.998	5325	tags=59%, list=26%, signal=80%
GO_NEGATIVE_REGULATION_OF_CARBOHYDRATE_METABOLIC_PROCESS	45	0.448303	1.61293	0.0169492	0.111396	0.998	4275	tags=36%, list=21%, signal=45%
GO_CORTICAL_ACTIN_CYTOSKELETON_ORGANIZATION	37	0.476565	1.61278	0.0235756	0.111368	0.998	4233	tags=38%, list=21%, signal=48%
GO_CARDIAC_MUSCLE_CELL_ACTION_POTENTIAL_INVOLVED_IN_CONTRACTION	49	0.501336	1.61269	0.0258449	0.111308	0.998	6642	tags=61%, list=33%, signal=91%
GO_TISSUE_REMODELING	160	0.443688	1.61259	0.0284553	0.11127	0.998	4305	tags=34%, list=21%, signal=43%
GO_CEREBRAL_CORTEX_DEVELOPMENT	111	0.409795	1.61237	0.00396825	0.111325	0.998	4418	tags=38%, list=22%, signal=48%
GO_HOMEOSTASIS_OF_NUMBER_OF_CELLS_WITHIN_A_TISSUE	29	0.522289	1.61232	0.0381526	0.111244	0.998	4810	tags=48%, list=24%, signal=63%
GO_COMPLEX_OF_COLLAGEN_TRIMERS	21	0.683455	1.61189	0.0477137	0.111449	0.998	3847	tags=67%, list=19%, signal=82%
GO_REGULATION_OF_VENTRICULAR_CARDIAC_MUSCLE_CELL_ACTION_POTENTIAL	15	0.596307	1.61172	0.0233463	0.111468	0.998	6484	tags=80%, list=32%, signal=117%
GO_REGULATION_OF_DEPHOSPHORYLATION	184	0.382957	1.61122	0.0116959	0.111742	0.998	4446	tags=38%, list=22%, signal=48%
GO_REGULATION_OF_DENDRITIC_SPINE_DEVELOPMENT	72	0.459652	1.61098	0.022541	0.111813	0.998	3978	tags=42%, list=20%, signal=52%
GO_NEGATIVE_REGULATION_OF_PLASMA_MEMBRANE_BOUNDED_CELL_PROJECTION_ASSEMBLY	22	0.528147	1.61062	0.0221328	0.111968	0.998	2635	tags=36%, list=13%, signal=42%
GO_POSITIVE_REGULATION_OF_PROTEIN_LOCALIZATION_TO_CELL_SURFACE	17	0.535715	1.6106	0.0222672	0.11186	0.998	1891	tags=29%, list=9%, signal=32%
GO_CHONDROITIN_SULFATE_BIOSYNTHETIC_PROCESS	26	0.585699	1.61053	0.0270833	0.111802	0.998	4479	tags=50%, list=22%, signal=64%
GO_PRESYNAPSE_ORGANIZATION	52	0.501427	1.61	0.0355731	0.11213	0.999	6085	tags=56%, list=30%, signal=79%
GO_CHROMATIN_DISASSEMBLY	18	0.595	1.60969	0.0356394	0.112277	0.999	4765	tags=56%, list=23%, signal=73%
GO_INSULIN_LIKE_GROWTH_FACTOR_RECEPTOR_BINDING	16	0.569865	1.60933	0.0318725	0.112485	0.999	2692	tags=31%, list=13%, signal=36%
GO_EPITHELIAL_TUBE_FORMATION	131	0.400354	1.60785	0.00823045	0.11366	0.999	3324	tags=29%, list=16%, signal=34%
GO_POSITIVE_REGULATION_OF_P38MAPK_CASCADE	24	0.550807	1.60777	0.0288066	0.113597	0.999	6024	tags=58%, list=30%, signal=83%
GO_MEMBRANE_DEPOLARIZATION	84	0.463374	1.60752	0.0248447	0.113662	0.999	5679	tags=51%, list=28%, signal=71%
GO_VENTRAL_SPINAL_CORD_INTERNEURON_DIFFERENTIATION	17	0.57383	1.60666	0.0298211	0.114221	0.999	3401	tags=29%, list=17%, signal=35%
GO_ENAMEL_MINERALIZATION	15	0.564352	1.60626	0.0357895	0.114404	0.999	3533	tags=47%, list=17%, signal=56%
GO_POSITIVE_REGULATION_OF_MUSCLE_HYPERTROPHY	26	0.539627	1.60604	0.0342742	0.114487	0.999	3356	tags=35%, list=17%, signal=41%
GO_NEGATIVE_REGULATION_OF_ANION_TRANSPORT	28	0.503576	1.6059	0.01875	0.114482	0.999	3334	tags=29%, list=16%, signal=34%
GO_INTERCALATED_DISC	51	0.484286	1.60565	0.0298211	0.114588	0.999	6896	tags=65%, list=34%, signal=98%
GO_ENDOLYSOSOME	19	0.575147	1.60516	0.0313152	0.11486	0.999	3513	tags=47%, list=17%, signal=57%
GO_CELL_MIGRATION_INVOLVED_IN_SPROUTING_ANGIOGENESIS	52	0.507503	1.60444	0.039604	0.115293	0.999	3441	tags=42%, list=17%, signal=51%
GO_ACTIN_POLYMERIZATION_OR_DEPOLYMERIZATION	194	0.392107	1.60436	0.0100604	0.115232	0.999	3963	tags=37%, list=20%, signal=45%
GO_ACIDIC_AMINO_ACID_TRANSPORT	70	0.430765	1.60388	0.021611	0.115482	0.999	5887	tags=49%, list=29%, signal=68%
GO_POSITIVE_REGULATION_OF_CATABOLIC_PROCESS	428	0.352259	1.60366	0.00431965	0.115525	0.999	3242	tags=27%, list=16%, signal=32%
GO_PLATELET_ACTIVATION	154	0.446153	1.60359	0.0225873	0.115457	0.999	5213	tags=47%, list=26%, signal=62%
GO_NEGATIVE_REGULATION_OF_EPITHELIAL_CELL_MIGRATION	66	0.459061	1.6035	0.0356436	0.115395	0.999	4018	tags=38%, list=20%, signal=47%
GO_CHONDROITIN_SULFATE_PROTEOGLYCAN_BIOSYNTHETIC_PROCESS	30	0.558848	1.60293	0.0371134	0.115748	0.999	4479	tags=47%, list=22%, signal=60%
GO_POSITIVE_REGULATION_OF_GROWTH	243	0.38526	1.60271	0.0121457	0.115782	0.999	4248	tags=32%, list=21%, signal=40%
GO_OLFACTORY_LOBE_DEVELOPMENT	33	0.500498	1.60263	0.0222222	0.115735	0.999	4330	tags=39%, list=21%, signal=50%
GO_NEGATIVE_REGULATION_OF_LIPID_CATABOLIC_PROCESS	21	0.532462	1.60217	0.0273438	0.116021	0.999	4740	tags=43%, list=23%, signal=56%
GO_INNER_EAR_MORPHOGENESIS	99	0.412304	1.60183	0.0233546	0.116186	0.999	6437	tags=44%, list=32%, signal=65%
GO_POSITIVE_REGULATION_OF_EPIDERMAL_CELL_DIFFERENTIATION	22	0.52311	1.60165	0.0368932	0.116219	0.999	5509	tags=59%, list=27%, signal=81%
GO_REGULATION_OF_TRANSCRIPTION_ELONGATION_FROM_RNA_POLYMERASE_II_PROMOTER	22	0.554094	1.60097	0.0341365	0.116711	0.999	3102	tags=50%, list=15%, signal=59%
GO_REGULATION_OF_EPITHELIAL_CELL_DIFFERENTIATION_INVOLVED_IN_KIDNEY_DEVELOPMENT	19	0.548794	1.60089	0.0291667	0.116641	0.999	5137	tags=58%, list=25%, signal=77%
GO_POSITIVE_REGULATION_OF_EPITHELIAL_TO_MESENCHYMAL_TRANSITION	46	0.500655	1.60071	0.0531496	0.116664	0.999	5717	tags=43%, list=28%, signal=60%
GO_RECYCLING_ENDOSOME_MEMBRANE	78	0.437147	1.60011	0.0218688	0.117038	0.999	4635	tags=47%, list=23%, signal=61%
GO_REGULATION_OF_METANEPHROS_DEVELOPMENT	23	0.545691	1.59964	0.0228216	0.117277	0.999	7498	tags=65%, list=37%, signal=103%
GO_BASAL_PLASMA_MEMBRANE	49	0.471333	1.59885	0.026971	0.117843	0.999	5166	tags=41%, list=25%, signal=55%
GO_REGULATION_OF_MICROTUBULE_BASED_PROCESS	212	0.370971	1.59862	0.00990099	0.117916	0.999	4072	tags=32%, list=20%, signal=40%
GO_MUSCLE_CELL_DIFFERENTIATION	333	0.402179	1.59836	0.0242424	0.118013	0.999	5086	tags=38%, list=25%, signal=50%
GO_REGULATION_OF_PLATELET_DERIVED_GROWTH_FACTOR_RECEPTOR_SIGNALING_PATHWAY	23	0.534168	1.59743	0.0321932	0.118773	0.999	4100	tags=48%, list=20%, signal=60%
GO_POSITIVE_REGULATION_OF_SODIUM_ION_TRANSMEMBRANE_TRANSPORTER_ACTIVITY	15	0.594625	1.59702	0.0291262	0.119019	0.999	3207	tags=47%, list=16%, signal=55%
GO_MODIFICATION_OF_SYNAPTIC_STRUCTURE	23	0.516981	1.59644	0.0302419	0.119394	0.999	2139	tags=35%, list=11%, signal=39%
GO_CELL_BODY_MEMBRANE	31	0.520217	1.59643	0.0306122	0.119272	0.999	6804	tags=61%, list=34%, signal=92%
GO_RECEPTOR_MEDIATED_ENDOCYTOSIS	255	0.405364	1.59636	0.0122449	0.119178	0.999	5907	tags=41%, list=29%, signal=57%
GO_VENTRICULAR_SEPTUM_DEVELOPMENT	71	0.474778	1.59569	0.028866	0.119646	0.999	3630	tags=32%, list=18%, signal=39%
GO_STRESS_ACTIVATED_PROTEIN_KINASE_SIGNALING_CASCADE	277	0.376175	1.59552	0.0100402	0.119669	0.999	5562	tags=44%, list=27%, signal=59%
GO_ESTABLISHMENT_OF_EPITHELIAL_CELL_POLARITY	28	0.501057	1.59549	0.020284	0.119566	0.999	2151	tags=36%, list=11%, signal=40%
GO_NEGATIVE_REGULATION_OF_STEM_CELL_DIFFERENTIATION	19	0.566598	1.59503	0.0308008	0.119823	0.999	4506	tags=47%, list=22%, signal=61%
GO_REGULATION_OF_PROTEIN_LOCALIZATION_TO_CELL_PERIPHERY	116	0.388104	1.59484	0.0122951	0.119839	0.999	3513	tags=30%, list=17%, signal=36%
GO_IN_UTERO_EMBRYONIC_DEVELOPMENT	365	0.34917	1.59365	0.0077821	0.12072	0.999	4456	tags=33%, list=22%, signal=42%
GO_CHROMATIN_ORGANIZATION_INVOLVED_IN_REGULATION_OF_TRANSCRIPTION	84	0.422397	1.59351	0.0403846	0.120727	0.999	2744	tags=36%, list=14%, signal=41%
GO_PEPTIDYL_TYROSINE_MODIFICATION	358	0.400193	1.59336	0.0301811	0.120725	0.999	5465	tags=43%, list=27%, signal=58%
GO_PALLIUM_DEVELOPMENT	164	0.37891	1.59311	0.0116505	0.120826	0.999	4441	tags=34%, list=22%, signal=43%
GO_REGULATION_OF_LIPID_CATABOLIC_PROCESS	57	0.44022	1.59271	0.0263158	0.121107	0.999	5082	tags=40%, list=25%, signal=54%
GO_TUBE_FORMATION	147	0.394874	1.59236	0.0104822	0.121245	0.999	3324	tags=29%, list=16%, signal=34%
GO_INTERMEDIATE_FILAMENT_BASED_PROCESS	50	0.477281	1.59213	0.0299401	0.121293	0.999	6356	tags=54%, list=31%, signal=78%
GO_POSITIVE_REGULATION_OF_NEUROTRANSMITTER_SECRETION	22	0.532654	1.5921	0.0337972	0.121188	0.999	3698	tags=45%, list=18%, signal=56%
GO_REGULATION_OF_PROTEIN_CONTAINING_COMPLEX_ASSEMBLY	398	0.338501	1.59087	0	0.122155	0.999	3956	tags=33%, list=19%, signal=40%
GO_LABYRINTHINE_LAYER_DEVELOPMENT	48	0.440349	1.59044	0.0177165	0.122455	0.999	5696	tags=46%, list=28%, signal=64%
GO_REGULATION_OF_MONOCYTE_DIFFERENTIATION	19	0.58312	1.58991	0.0400802	0.122869	0.999	5770	tags=63%, list=28%, signal=88%
GO_POSITIVE_REGULATION_OF_BMP_SIGNALING_PATHWAY	32	0.509318	1.58981	0.0228216	0.122834	0.999	4831	tags=41%, list=24%, signal=53%
GO_REGULATION_OF_LONG_TERM_SYNAPTIC_POTENTIATION	46	0.48709	1.58977	0.0203666	0.122746	0.999	6255	tags=61%, list=31%, signal=88%
GO_REGULATION_OF_VASCULAR_ENDOTHELIAL_GROWTH_FACTOR_RECEPTOR_SIGNALING_PATHWAY	28	0.54954	1.58968	0.048	0.122675	0.999	4326	tags=50%, list=21%, signal=63%
GO_LOW_DENSITY_LIPOPROTEIN_RECEPTOR_PARTICLE_METABOLIC_PROCESS	23	0.494783	1.58957	0.0166667	0.122645	0.999	3935	tags=48%, list=19%, signal=59%
GO_REPRODUCTIVE_SYSTEM_DEVELOPMENT	430	0.350816	1.58954	0.00994036	0.122542	0.999	5273	tags=35%, list=26%, signal=46%
GO_ATRIAL_CARDIAC_MUSCLE_CELL_TO_AV_NODE_CELL_SIGNALING	18	0.600772	1.58882	0.030303	0.12302	0.999	6100	tags=67%, list=30%, signal=95%
GO_VENTRICULAR_CARDIAC_MUSCLE_CELL_ACTION_POTENTIAL	32	0.500554	1.58871	0.0216535	0.122989	0.999	6484	tags=66%, list=32%, signal=96%
GO_PHOSPHATIDYLINOSITOL_BISPHOSPHATE_BINDING	109	0.405827	1.58771	0.00976562	0.123711	0.999	3972	tags=32%, list=20%, signal=40%
GO_ATPASE_ACTIVITY	390	0.388812	1.58765	0.0235294	0.12363	0.999	3544	tags=30%, list=17%, signal=36%
GO_POSITIVE_REGULATION_OF_GLIOGENESIS	70	0.433556	1.58758	0.0200803	0.123565	0.999	3870	tags=36%, list=19%, signal=44%
GO_ALPHA_ACTININ_BINDING	27	0.559092	1.58746	0.0388548	0.123549	0.999	5193	tags=56%, list=26%, signal=75%
GO_NEGATIVE_REGULATION_OF_CELL_MORPHOGENESIS_INVOLVED_IN_DIFFERENTIATION	94	0.4337	1.58739	0.0280561	0.123475	0.999	5117	tags=48%, list=25%, signal=64%
GO_REGULATION_OF_CELL_CELL_ADHESION_MEDIATED_BY_CADHERIN	17	0.552442	1.58728	0.0242424	0.123442	0.999	2743	tags=35%, list=14%, signal=41%
GO_POSITIVE_REGULATION_OF_MYELINATION	16	0.605222	1.58689	0.0283401	0.123647	0.999	2683	tags=50%, list=13%, signal=58%
GO_POSITIVE_REGULATION_OF_NEUROTRANSMITTER_TRANSPORT	26	0.510343	1.5866	0.025641	0.123762	0.999	4051	tags=46%, list=20%, signal=58%
GO_POSITIVE_REGULATION_OF_DENDRITIC_SPINE_DEVELOPMENT	41	0.476593	1.58654	0.0246914	0.123688	0.999	3935	tags=44%, list=19%, signal=54%
GO_PINOCYTOSIS	22	0.516918	1.58599	0.0248963	0.124012	0.999	4198	tags=45%, list=21%, signal=57%
GO_NEUROTROPHIN_SIGNALING_PATHWAY	39	0.506306	1.5857	0.0313808	0.124101	0.999	3158	tags=36%, list=16%, signal=42%
GO_POSITIVE_REGULATION_OF_MICROTUBULE_POLYMERIZATION_OR_DEPOLYMERIZATION	33	0.485833	1.58569	0.0373281	0.12398	0.999	4022	tags=48%, list=20%, signal=60%
GO_LONG_TERM_SYNAPTIC_DEPRESSION	31	0.50336	1.58553	0.022449	0.12395	0.999	7040	tags=58%, list=35%, signal=89%
GO_ACTIVATION_OF_MAPK_ACTIVITY	151	0.39893	1.58547	0.0122449	0.123864	0.999	4825	tags=38%, list=24%, signal=49%
GO_CENTRIOLAR_SATELLITE	85	0.399248	1.58522	0.0103734	0.123942	0.999	3311	tags=27%, list=16%, signal=32%
GO_GLYCOGEN_BIOSYNTHETIC_PROCESS	45	0.435062	1.58499	0.011976	0.124021	0.999	4476	tags=40%, list=22%, signal=51%
GO_CATION_CHANNEL_COMPLEX	207	0.443906	1.58425	0.0390947	0.124554	0.999	6741	tags=54%, list=33%, signal=79%
GO_AXON_ENSHEATHMENT_IN_CENTRAL_NERVOUS_SYSTEM	19	0.555854	1.58416	0.0451745	0.124505	0.999	5857	tags=53%, list=29%, signal=74%
GO_BASAL_PART_OF_CELL	67	0.441319	1.58404	0.0264766	0.124475	0.999	3771	tags=30%, list=19%, signal=37%
GO_REGULATION_OF_ORGANELLE_ASSEMBLY	175	0.376687	1.58389	0.0144033	0.124476	0.999	1733	tags=22%, list=9%, signal=24%
GO_TELENCEPHALON_DEVELOPMENT	249	0.373491	1.58379	0.0139165	0.124436	0.999	4819	tags=36%, list=24%, signal=46%
GO_POSITIVE_REGULATION_OF_REGULATED_SECRETORY_PATHWAY	55	0.437337	1.58333	0.015873	0.124757	0.999	4905	tags=47%, list=24%, signal=62%
GO_RESPONSE_TO_FLUID_SHEAR_STRESS	33	0.533766	1.58308	0.0362903	0.124812	0.999	5375	tags=52%, list=26%, signal=70%
GO_A_BAND	35	0.477907	1.58299	0.0260521	0.124754	0.999	4477	tags=34%, list=22%, signal=44%
GO_SODIUM_ION_TRANSMEMBRANE_TRANSPORT	162	0.40083	1.58275	0.0205761	0.124867	0.999	7410	tags=56%, list=37%, signal=87%
GO_CRANIAL_SKELETAL_SYSTEM_DEVELOPMENT	66	0.449111	1.58272	0.0356436	0.124758	0.999	3564	tags=27%, list=18%, signal=33%
GO_SIN3_TYPE_COMPLEX	15	0.573581	1.58225	0.0378151	0.125044	0.999	836	tags=33%, list=4%, signal=35%
GO_HAIR_CELL_DIFFERENTIATION	40	0.447219	1.58207	0.020284	0.125064	0.999	5686	tags=45%, list=28%, signal=62%
GO_CELLULAR_PROTEIN_CONTAINING_COMPLEX_LOCALIZATION	19	0.515132	1.5811	0.014	0.125798	0.999	2496	tags=42%, list=12%, signal=48%
GO_ENDOTHELIUM_DEVELOPMENT	117	0.475995	1.58044	0.0453608	0.126259	0.999	4442	tags=44%, list=22%, signal=55%
GO_NEGATIVE_REGULATION_OF_OSTEOBLAST_DIFFERENTIATION	43	0.493516	1.58036	0.041841	0.126189	0.999	5435	tags=51%, list=27%, signal=70%
GO_NEGATIVE_REGULATION_OF_CHROMATIN_ORGANIZATION	51	0.434184	1.58029	0.0224949	0.126117	0.999	4104	tags=39%, list=20%, signal=49%
GO_WOUND_HEALING	487	0.38992	1.58028	0.0262626	0.125993	0.999	4858	tags=34%, list=24%, signal=44%
GO_CENTRAL_NERVOUS_SYSTEM_NEURON_DIFFERENTIATION	188	0.404783	1.58015	0.0203666	0.125969	0.999	6403	tags=47%, list=32%, signal=68%
GO_MOLTING_CYCLE	110	0.40072	1.57989	0.0195312	0.126034	0.999	5961	tags=42%, list=29%, signal=59%
GO_G_PROTEIN_COUPLED_RECEPTOR_SIGNALING_PATHWAY_COUPLED_TO_CYCLIC_NUCLEOTIDE_SECOND_MESSENGER	232	0.438552	1.57972	0.0330578	0.126052	0.999	6275	tags=43%, list=31%, signal=61%
GO_PEPTIDYL_LYSINE_TRIMETHYLATION	35	0.507885	1.57945	0.0475248	0.126199	0.999	3896	tags=46%, list=19%, signal=56%
GO_BRANCHING_INVOLVED_IN_SALIVARY_GLAND_MORPHOGENESIS	23	0.556554	1.57919	0.0456432	0.126275	0.999	3074	tags=35%, list=15%, signal=41%
GO_REGULATION_OF_AMYLOID_BETA_CLEARANCE	16	0.553422	1.57902	0.0301811	0.12629	0.999	1112	tags=25%, list=5%, signal=26%
GO_MUSCLE_CELL_APOPTOTIC_PROCESS	66	0.416836	1.57818	0.0106838	0.126866	0.999	5044	tags=33%, list=25%, signal=44%
GO_REGULATION_OF_LAMELLIPODIUM_ORGANIZATION	42	0.462523	1.57804	0.0338645	0.126865	0.999	4381	tags=43%, list=22%, signal=55%
GO_REGULATION_OF_PROTEIN_BINDING	202	0.363615	1.57801	0.0102249	0.126757	0.999	4231	tags=34%, list=21%, signal=42%
GO_NEGATIVE_REGULATION_OF_ENDOCYTOSIS	42	0.460622	1.57801	0.0281125	0.126632	0.999	4198	tags=33%, list=21%, signal=42%
GO_CORE_PROMOTER_SEQUENCE_SPECIFIC_DNA_BINDING	40	0.439406	1.57716	0.0235756	0.12725	0.999	3039	tags=35%, list=15%, signal=41%
GO_EMBRYONIC_ORGAN_MORPHOGENESIS	296	0.38346	1.57687	0.0326531	0.127395	0.999	6543	tags=43%, list=32%, signal=62%
GO_COLLAGEN_ACTIVATED_SIGNALING_PATHWAY	15	0.649544	1.57673	0.0462777	0.127405	0.999	3138	tags=53%, list=15%, signal=63%
GO_SODIUM_CHANNEL_ACTIVITY	39	0.528671	1.57652	0.0516899	0.127469	0.999	8294	tags=74%, list=41%, signal=126%
GO_METANEPHRIC_RENAL_VESICLE_MORPHOGENESIS	16	0.57346	1.5761	0.0277778	0.127684	0.999	6190	tags=50%, list=31%, signal=72%
GO_ANKYRIN_BINDING	20	0.545389	1.57594	0.0325203	0.127686	0.999	816	tags=20%, list=4%, signal=21%
GO_PARASYMPATHETIC_NERVOUS_SYSTEM_DEVELOPMENT	19	0.598987	1.57594	0.0417537	0.127555	0.999	5028	tags=58%, list=25%, signal=77%
GO_REGULATION_OF_ENDOTHELIAL_CELL_DEVELOPMENT	15	0.610987	1.57576	0.0365854	0.127578	0.999	3052	tags=47%, list=15%, signal=55%
GO_CELL_DIFFERENTIATION_IN_SPINAL_CORD	56	0.462096	1.57576	0.0368098	0.127451	0.999	3401	tags=29%, list=17%, signal=34%
GO_EPITHELIAL_CELL_FATE_COMMITMENT	15	0.595394	1.57575	0.0335968	0.127331	0.999	5874	tags=60%, list=29%, signal=84%
GO_POSITIVE_REGULATION_OF_NUCLEOTIDE_METABOLIC_PROCESS	43	0.449064	1.57563	0.0315789	0.12733	0.999	6357	tags=51%, list=31%, signal=74%
GO_NEGATIVE_REGULATION_OF_SPROUTING_ANGIOGENESIS	27	0.519126	1.57539	0.0302419	0.127402	0.999	3425	tags=56%, list=17%, signal=67%
GO_INTERFERON_BETA_PRODUCTION	47	0.477681	1.57539	0.0373444	0.127273	0.999	4454	tags=43%, list=22%, signal=54%
GO_NEGATIVE_CHEMOTAXIS	47	0.525146	1.57526	0.0488798	0.127268	0.999	3646	tags=45%, list=18%, signal=54%
GO_ENDOTHELIAL_CELL_APOPTOTIC_PROCESS	52	0.492227	1.57477	0.0415842	0.127584	0.999	4752	tags=46%, list=23%, signal=60%
GO_NEGATIVE_REGULATION_OF_CELLULAR_RESPONSE_TO_TRANSFORMING_GROWTH_FACTOR_BETA_STIMULUS	79	0.434281	1.57471	0.022541	0.127507	0.999	4639	tags=39%, list=23%, signal=51%
GO_CELL_DIVISION_SITE	56	0.417615	1.574	0.0136719	0.128033	0.999	2311	tags=27%, list=11%, signal=30%
GO_METHYL_CPG_BINDING	22	0.515941	1.5737	0.0431373	0.12821	0.999	2628	tags=36%, list=13%, signal=42%
GO_REGULATION_OF_EXOCYTOSIS	212	0.386716	1.57356	0.016	0.12822	0.999	4943	tags=42%, list=24%, signal=55%
GO_OUTFLOW_TRACT_MORPHOGENESIS	78	0.469154	1.57293	0.0475248	0.128679	0.999	7275	tags=55%, list=36%, signal=86%
GO_CATION_CHANNEL_ACTIVITY	300	0.413298	1.57287	0.0382294	0.128608	0.999	7516	tags=55%, list=37%, signal=86%
GO_POSITIVE_REGULATION_OF_SMOOTH_MUSCLE_CELL_PROLIFERATION	85	0.454435	1.57283	0.0363636	0.128498	0.999	3537	tags=34%, list=17%, signal=41%
GO_SEX_DETERMINATION	24	0.530586	1.57227	0.0303688	0.128833	0.999	5099	tags=46%, list=25%, signal=61%
GO_CHROMATIN_REMODELING	175	0.399889	1.5721	0.0254403	0.128857	0.999	2447	tags=29%, list=12%, signal=32%
GO_CALCIUM_DEPENDENT_CELL_CELL_ADHESION_VIA_PLASMA_MEMBRANE_CELL_ADHESION_MOLECULES	42	0.539809	1.57186	0.0515873	0.12895	0.999	6594	tags=64%, list=32%, signal=95%
GO_NUCLEAR_TRANSCRIBED_MRNA_POLY_A_TAIL_SHORTENING	26	0.521117	1.57083	0.0251046	0.129787	0.999	1254	tags=31%, list=6%, signal=33%
GO_MEGAKARYOCYTE_DEVELOPMENT	16	0.62049	1.57069	0.0322581	0.129786	0.999	3253	tags=63%, list=16%, signal=74%
GO_PULMONARY_VALVE_DEVELOPMENT	21	0.61259	1.57064	0.0343434	0.129687	0.999	3292	tags=43%, list=16%, signal=51%
GO_NEGATIVE_REGULATION_OF_TRANSMEMBRANE_RECEPTOR_PROTEIN_SERINE_THREONINE_KINASE_SIGNALING_PATHWAY	116	0.430241	1.57063	0.0434783	0.129567	0.999	2933	tags=28%, list=14%, signal=33%
GO_COLLAGEN_TRIMER	84	0.530319	1.5706	0.0761719	0.12946	0.999	5137	tags=50%, list=25%, signal=67%
GO_NEGATIVE_REGULATION_OF_CELL_MATRIX_ADHESION	35	0.505394	1.57055	0.0428016	0.12938	0.999	6232	tags=57%, list=31%, signal=82%
GO_APOLIPOPROTEIN_BINDING	17	0.540505	1.57052	0.0475248	0.129285	0.999	5696	tags=59%, list=28%, signal=82%
GO_SYNAPTIC_TRANSMISSION_GABAERGIC	46	0.47928	1.57038	0.0325866	0.129271	0.999	6395	tags=48%, list=32%, signal=70%
GO_RENAL_TUBULE_DEVELOPMENT	95	0.430295	1.57005	0.0286299	0.129458	0.999	7180	tags=48%, list=35%, signal=75%
GO_PLASMA_MEMBRANE_RAFT	106	0.448642	1.56958	0.0320641	0.129699	0.999	7145	tags=61%, list=35%, signal=94%
GO_POSITIVE_REGULATION_OF_CELLULAR_CARBOHYDRATE_METABOLIC_PROCESS	55	0.423353	1.56914	0.0245399	0.130027	0.999	5876	tags=47%, list=29%, signal=66%
GO_MYELIN_ASSEMBLY	19	0.543352	1.56895	0.0328542	0.130067	0.999	3855	tags=47%, list=19%, signal=58%
GO_POSTSYNAPSE_ASSEMBLY	31	0.557439	1.56888	0.0497018	0.129999	0.999	7307	tags=74%, list=36%, signal=116%
GO_BONE_REMODELING	88	0.44654	1.56876	0.0409836	0.129959	0.999	5318	tags=41%, list=26%, signal=55%
GO_SUBSTRATE_DEPENDENT_CELL_MIGRATION	26	0.578054	1.56876	0.0424242	0.129834	0.999	2562	tags=42%, list=13%, signal=48%
GO_POSITIVE_REGULATION_OF_PROTEIN_SERINE_THREONINE_KINASE_ACTIVITY	326	0.372459	1.56875	0.0136452	0.129726	0.999	4825	tags=38%, list=24%, signal=49%
GO_CLATHRIN_COAT_OF_COATED_PIT	16	0.541793	1.56859	0.0340681	0.129724	0.999	5209	tags=69%, list=26%, signal=92%
GO_REGULATION_OF_CELL_GROWTH_INVOLVED_IN_CARDIAC_MUSCLE_CELL_DEVELOPMENT	17	0.540545	1.5684	0.0445344	0.129761	0.999	4842	tags=41%, list=24%, signal=54%
GO_POSITIVE_REGULATION_OF_COLD_INDUCED_THERMOGENESIS	96	0.398434	1.56828	0.0351967	0.129731	0.999	2888	tags=23%, list=14%, signal=27%
GO_RESPONSE_TO_DOPAMINE	83	0.422656	1.5682	0.0143149	0.12968	0.999	4749	tags=33%, list=23%, signal=42%
GO_REGULATION_OF_SYNAPTIC_VESICLE_CYCLE	112	0.427108	1.56757	0.0358566	0.130105	0.999	4901	tags=46%, list=24%, signal=61%
GO_MULTICELLULAR_ORGANISMAL_SIGNALING	198	0.424308	1.56748	0.0458167	0.13007	0.999	6653	tags=53%, list=33%, signal=78%
GO_MULTICELLULAR_ORGANISMAL_MOVEMENT	53	0.439848	1.56738	0.0345528	0.130039	0.999	7110	tags=60%, list=35%, signal=93%
GO_SOLUTE_CATION_ANTIPORTER_ACTIVITY	26	0.500662	1.56734	0.03	0.129949	0.999	4654	tags=42%, list=23%, signal=55%
GO_NEGATIVE_REGULATION_OF_MUSCLE_CELL_DIFFERENTIATION	54	0.436049	1.56724	0.0396825	0.129914	0.999	5272	tags=48%, list=26%, signal=65%
GO_NEPHRON_MORPHOGENESIS	77	0.446702	1.56713	0.0268595	0.129893	0.999	7498	tags=51%, list=37%, signal=80%
GO_NEGATIVE_REGULATION_OF_GLIAL_CELL_DIFFERENTIATION	25	0.517412	1.56692	0.0470348	0.129968	0.999	3818	tags=32%, list=19%, signal=39%
GO_HEPARAN_SULFATE_PROTEOGLYCAN_BINDING	16	0.600833	1.5669	0.0475248	0.129852	0.999	5256	tags=50%, list=26%, signal=67%
GO_VISUAL_BEHAVIOR	51	0.44517	1.56664	0.0203252	0.129964	0.999	2895	tags=33%, list=14%, signal=39%
GO_REGULATION_OF_DENDRITE_EXTENSION	23	0.501294	1.56605	0.0288462	0.130354	0.999	5599	tags=48%, list=28%, signal=66%
GO_CYTOSOLIC_CALCIUM_ION_TRANSPORT	157	0.43022	1.56604	0.0325866	0.13024	0.999	5350	tags=45%, list=26%, signal=61%
GO_PHOSPHATIDYLINOSITOL_KINASE_ACTIVITY	16	0.605578	1.56551	0.046748	0.130524	0.999	5134	tags=69%, list=25%, signal=92%
GO_WNT_SIGNALING_PATHWAY_CALCIUM_MODULATING_PATHWAY	34	0.486664	1.56545	0.0311891	0.130459	0.999	3731	tags=38%, list=18%, signal=47%
GO_NEGATIVE_REGULATION_OF_CELLULAR_AMIDE_METABOLIC_PROCESS	141	0.371001	1.56533	0.0122951	0.130449	0.999	2448	tags=26%, list=12%, signal=30%
GO_REGULATION_OF_CARDIAC_MUSCLE_CELL_ACTION_POTENTIAL	28	0.515294	1.56528	0.0260521	0.130361	0.999	2886	tags=39%, list=14%, signal=46%
GO_CHEMOSENSORY_BEHAVIOR	16	0.570729	1.56526	0.0342052	0.130263	0.999	5830	tags=63%, list=29%, signal=88%
GO_CELLULAR_RESPONSE_TO_PEPTIDE_HORMONE_STIMULUS	309	0.352069	1.56518	0.0103093	0.1302	0.999	5177	tags=36%, list=26%, signal=48%
GO_NEGATIVE_REGULATION_OF_PEPTIDYL_THREONINE_PHOSPHORYLATION	17	0.553432	1.5651	0.0469388	0.130149	0.999	3192	tags=47%, list=16%, signal=56%
GO_ASSOCIATIVE_LEARNING	73	0.42513	1.56477	0.0253906	0.130328	0.999	5625	tags=45%, list=28%, signal=62%
GO_REGULATION_OF_PROTEIN_LOCALIZATION_TO_PLASMA_MEMBRANE	97	0.394582	1.56475	0.0208768	0.13023	0.999	3513	tags=31%, list=17%, signal=37%
GO_POST_GOLGI_VESICLE_MEDIATED_TRANSPORT	98	0.417933	1.56467	0.0408163	0.130178	0.999	3482	tags=38%, list=17%, signal=45%
GO_NEGATIVE_REGULATION_OF_ORGANELLE_ORGANIZATION	360	0.33255	1.56459	0.00201207	0.13012	0.999	2751	tags=24%, list=14%, signal=28%
GO_POSITIVE_REGULATION_OF_GLYCOLYTIC_PROCESS	23	0.524514	1.56454	0.0393375	0.130045	0.999	5787	tags=57%, list=29%, signal=79%
GO_COLLAGEN_FIBRIL_ORGANIZATION	49	0.590304	1.56415	0.0852713	0.130233	0.999	5123	tags=57%, list=25%, signal=76%
GO_MYOBLAST_FUSION	38	0.517173	1.56339	0.046748	0.130766	0.999	3786	tags=39%, list=19%, signal=48%
GO_POSITIVE_REGULATION_OF_VASCULAR_PERMEABILITY	17	0.558882	1.56331	0.0407767	0.130712	0.999	3946	tags=53%, list=19%, signal=66%
GO_BONE_MORPHOGENESIS	90	0.439523	1.56112	0.0576132	0.132521	0.999	5272	tags=39%, list=26%, signal=52%
GO_LOCOMOTORY_BEHAVIOR	191	0.409223	1.56109	0.0331263	0.132433	0.999	5982	tags=45%, list=29%, signal=63%
GO_REGULATION_OF_PHOSPHOLIPID_BIOSYNTHETIC_PROCESS	17	0.537502	1.56093	0.0295359	0.132427	0.999	3919	tags=47%, list=19%, signal=58%
GO_RESPONSE_TO_PROGESTERONE	44	0.462208	1.56061	0.0351967	0.132602	1	4384	tags=30%, list=22%, signal=38%
GO_RESPONSE_TO_RETINOIC_ACID	103	0.402535	1.56059	0.0239044	0.132485	1	5109	tags=38%, list=25%, signal=50%
GO_REGULATION_OF_SYNAPTIC_TRANSMISSION_GLUTAMATERGIC	71	0.477998	1.56046	0.0513834	0.132483	1	5426	tags=46%, list=27%, signal=63%
GO_METANEPHRIC_GLOMERULUS_DEVELOPMENT	16	0.601634	1.56033	0.0486815	0.132471	1	6190	tags=63%, list=31%, signal=90%
GO_CELL_FATE_SPECIFICATION	99	0.423312	1.55987	0.0376984	0.132757	1	7099	tags=43%, list=35%, signal=66%
GO_METALLOENDOPEPTIDASE_ACTIVITY	101	0.430338	1.55983	0.0488798	0.132659	1	5086	tags=50%, list=25%, signal=66%
GO_CATION_CHLORIDE_SYMPORTER_ACTIVITY	17	0.561473	1.55982	0.045738	0.132535	1	6192	tags=53%, list=31%, signal=76%
GO_GLANDULAR_EPITHELIAL_CELL_DIFFERENTIATION	47	0.454254	1.5597	0.0321361	0.13252	1	4819	tags=36%, list=24%, signal=47%
GO_REGULATION_OF_MYELOID_CELL_DIFFERENTIATION	206	0.399329	1.55964	0.0327198	0.132443	1	4399	tags=36%, list=22%, signal=46%
GO_VESICLE_MEDIATED_TRANSPORT_BETWEEN_ENDOSOMAL_COMPARTMENTS	40	0.460233	1.55862	0.0425963	0.133198	1	4143	tags=43%, list=20%, signal=53%
GO_POSITIVE_REGULATION_OF_SMALL_MOLECULE_METABOLIC_PROCESS	139	0.37827	1.55816	0.018595	0.133467	1	5876	tags=40%, list=29%, signal=55%
GO_LAMININ_BINDING	27	0.531465	1.55764	0.0485437	0.133829	1	4114	tags=48%, list=20%, signal=60%
GO_RESPONSE_TO_STEROID_HORMONE	325	0.353661	1.55752	0.0120968	0.133834	1	3354	tags=23%, list=17%, signal=27%
GO_COLUMNAR_CUBOIDAL_EPITHELIAL_CELL_DEVELOPMENT	57	0.414721	1.55742	0.0271845	0.133792	1	4399	tags=37%, list=22%, signal=47%
GO_NEGATIVE_REGULATION_OF_NEURON_DEATH	196	0.37141	1.55712	0.0163265	0.13394	1	5842	tags=40%, list=29%, signal=56%
GO_NEGATIVE_REGULATION_OF_CELLULAR_RESPONSE_TO_INSULIN_STIMULUS	31	0.468442	1.5569	0.0263692	0.134043	1	5118	tags=45%, list=25%, signal=60%
GO_ACTION_POTENTIAL	128	0.435543	1.55672	0.0483871	0.134066	1	6741	tags=56%, list=33%, signal=84%
GO_NEGATIVE_REGULATION_OF_CHEMOTAXIS	56	0.466657	1.55651	0.0391753	0.134098	1	5107	tags=46%, list=25%, signal=62%
GO_CARDIOCYTE_DIFFERENTIATION	131	0.406816	1.55607	0.0460922	0.134341	1	5874	tags=42%, list=29%, signal=59%
GO_EMBRYONIC_CRANIAL_SKELETON_MORPHOGENESIS	48	0.47764	1.55583	0.0404858	0.134464	1	4725	tags=35%, list=23%, signal=46%
GO_REGULATION_OF_CALCIUM_ION_DEPENDENT_EXOCYTOSIS	41	0.472267	1.55526	0.0449898	0.134873	1	6483	tags=71%, list=32%, signal=104%
GO_PROTEIN_PHOSPHATASE_BINDING	142	0.377665	1.55414	0.01222	0.135795	1	3990	tags=38%, list=20%, signal=47%
GO_ENDOTHELIAL_CELL_CHEMOTAXIS	26	0.516833	1.55414	0.047817	0.135674	1	7375	tags=58%, list=36%, signal=91%
GO_SYNCYTIUM_FORMATION	50	0.489636	1.55405	0.0423387	0.135637	1	3384	tags=34%, list=17%, signal=41%
GO_PROTEOGLYCAN_METABOLIC_PROCESS	86	0.466561	1.55302	0.0574949	0.136422	1	5389	tags=43%, list=27%, signal=58%
GO_PROTEIN_KINASE_C_BINDING	51	0.430735	1.55299	0.022	0.136311	1	4433	tags=45%, list=22%, signal=58%
GO_ADRENAL_GLAND_DEVELOPMENT	24	0.524162	1.55279	0.0407332	0.136343	1	6941	tags=54%, list=34%, signal=82%
GO_POTASSIUM_ION_HOMEOSTASIS	29	0.499701	1.55259	0.0339321	0.136392	1	6660	tags=62%, list=33%, signal=92%
GO_DORSAL_SPINAL_CORD_DEVELOPMENT	21	0.543661	1.55172	0.0567515	0.137059	1	6190	tags=43%, list=31%, signal=62%
GO_AGGRESOME	37	0.44411	1.55146	0.0327869	0.137164	1	6255	tags=62%, list=31%, signal=90%
GO_MICROTUBULE_ORGANIZING_CENTER_LOCALIZATION	27	0.528077	1.55133	0.0409836	0.13716	1	2545	tags=52%, list=13%, signal=59%
GO_MICROTUBULE	390	0.341871	1.55111	0.0178926	0.137255	1	4108	tags=33%, list=20%, signal=41%
GO_MESODERMAL_CELL_DIFFERENTIATION	32	0.497062	1.55099	0.0368098	0.13724	1	3441	tags=31%, list=17%, signal=38%
GO_CELLULAR_RESPONSE_TO_STEROL	22	0.513451	1.5508	0.035503	0.137282	1	5905	tags=64%, list=29%, signal=90%
GO_POSITIVE_REGULATION_OF_PROTEIN_ACETYLATION	40	0.428275	1.55076	0.015873	0.137196	1	6494	tags=50%, list=32%, signal=73%
GO_INHIBITORY_POSTSYNAPTIC_POTENTIAL	16	0.598184	1.55068	0.04	0.137136	1	5869	tags=56%, list=29%, signal=79%
GO_POSITIVE_REGULATION_OF_ENDOTHELIAL_CELL_MIGRATION	94	0.446019	1.55039	0.0517598	0.137298	1	4406	tags=40%, list=22%, signal=51%
GO_STRIATED_MUSCLE_CELL_DIFFERENTIATION	257	0.392172	1.54899	0.0366599	0.138454	1	5086	tags=36%, list=25%, signal=48%
GO_ORGANIC_HYDROXY_COMPOUND_TRANSPORT	240	0.371366	1.54892	0.0201613	0.138391	1	6483	tags=40%, list=32%, signal=57%
GO_NEGATIVE_REGULATION_OF_INTRACELLULAR_SIGNAL_TRANSDUCTION	468	0.339332	1.54881	0.0163265	0.138342	1	4442	tags=34%, list=22%, signal=42%
GO_PROTEOGLYCAN_BIOSYNTHETIC_PROCESS	63	0.477989	1.54858	0.0566802	0.13847	1	5389	tags=43%, list=27%, signal=58%
GO_SCHAFFER_COLLATERAL_CA1_SYNAPSE	83	0.438762	1.54857	0.0483871	0.138344	1	5179	tags=47%, list=26%, signal=63%
GO_SODIUM_ION_TRANSMEMBRANE_TRANSPORTER_ACTIVITY	143	0.407588	1.54851	0.03125	0.138264	1	7347	tags=52%, list=36%, signal=81%
GO_AUTONOMIC_NERVOUS_SYSTEM_DEVELOPMENT	47	0.494061	1.54791	0.0645161	0.138671	1	5775	tags=51%, list=28%, signal=71%
GO_T_TUBULE	54	0.476673	1.54789	0.0493827	0.138561	1	7391	tags=72%, list=36%, signal=113%
GO_VOLTAGE_GATED_SODIUM_CHANNEL_ACTIVITY	23	0.586973	1.54785	0.0710059	0.138457	1	6686	tags=70%, list=33%, signal=104%
GO_AUTOPHAGY_OF_MITOCHONDRION	73	0.394917	1.54766	0.0292887	0.138528	1	1117	tags=26%, list=6%, signal=27%
GO_G_PROTEIN_COUPLED_ACETYLCHOLINE_RECEPTOR_SIGNALING_PATHWAY	18	0.552976	1.54765	0.04375	0.138405	1	3942	tags=44%, list=19%, signal=55%
GO_POSITIVE_REGULATION_OF_CELL_ADHESION	406	0.418268	1.54734	0.0545455	0.138572	1	5352	tags=41%, list=26%, signal=55%
GO_ESTABLISHMENT_OF_MITOTIC_SPINDLE_LOCALIZATION	32	0.484832	1.54671	0.0405405	0.139068	1	2311	tags=31%, list=11%, signal=35%
GO_SKELETAL_SYSTEM_MORPHOGENESIS	220	0.399464	1.54658	0.0575397	0.139059	1	5490	tags=38%, list=27%, signal=51%
GO_REGULATION_OF_AMPA_RECEPTOR_ACTIVITY	24	0.577256	1.54618	0.0736196	0.139334	1	3817	tags=42%, list=19%, signal=51%
GO_RESPONSE_TO_PROSTAGLANDIN_E	24	0.509754	1.54599	0.0590551	0.139393	1	5991	tags=50%, list=30%, signal=71%
GO_CEREBELLAR_PURKINJE_CELL_LAYER_DEVELOPMENT	25	0.479081	1.54595	0.0374753	0.139301	1	5496	tags=52%, list=27%, signal=71%
GO_REGULATION_OF_GLUCAN_BIOSYNTHETIC_PROCESS	29	0.48265	1.54554	0.0330578	0.139539	1	4476	tags=45%, list=22%, signal=57%
GO_HEPARAN_SULFATE_PROTEOGLYCAN_METABOLIC_PROCESS	31	0.486194	1.54526	0.0526316	0.13971	1	4831	tags=45%, list=24%, signal=59%
GO_DIVALENT_INORGANIC_CATION_TRANSMEMBRANE_TRANSPORTER_ACTIVITY	159	0.38431	1.5448	0.028	0.140022	1	6686	tags=48%, list=33%, signal=72%
GO_REGULATION_OF_PHOSPHATIDYLINOSITOL_3_KINASE_SIGNALING	118	0.438373	1.54463	0.0446247	0.140033	1	5559	tags=46%, list=27%, signal=63%
GO_LYMPH_VESSEL_MORPHOGENESIS	20	0.577514	1.54452	0.0596421	0.14002	1	6024	tags=70%, list=30%, signal=99%
GO_RESPIRATORY_SYSTEM_DEVELOPMENT	196	0.398645	1.54436	0.04	0.14002	1	5590	tags=39%, list=28%, signal=53%
GO_MACROPHAGE_ACTIVATION_INVOLVED_IN_IMMUNE_RESPONSE	15	0.611054	1.54426	0.0469388	0.139992	1	1333	tags=27%, list=7%, signal=29%
GO_AXON_INITIAL_SEGMENT	16	0.598863	1.54348	0.0505051	0.140612	1	3855	tags=44%, list=19%, signal=54%
GO_POSITIVE_REGULATION_OF_LAMELLIPODIUM_ORGANIZATION	30	0.48426	1.54341	0.0511247	0.140565	1	4381	tags=47%, list=22%, signal=59%
GO_POSITIVE_REGULATION_OF_REACTIVE_OXYGEN_SPECIES_METABOLIC_PROCESS	94	0.411949	1.54336	0.0314961	0.140464	1	3526	tags=28%, list=17%, signal=33%
GO_NEGATIVE_REGULATION_OF_PROTEIN_CONTAINING_COMPLEX_ASSEMBLY	126	0.364848	1.54315	0.0221328	0.140522	1	4639	tags=38%, list=23%, signal=49%
GO_REGULATION_OF_MUSCLE_SYSTEM_PROCESS	218	0.391414	1.54306	0.0279441	0.140494	1	5687	tags=42%, list=28%, signal=57%
GO_TRACHEA_DEVELOPMENT	19	0.552188	1.54301	0.0391389	0.140414	1	7614	tags=63%, list=38%, signal=101%
GO_REGULATION_OF_AMYLOID_BETA_FORMATION	31	0.480493	1.54274	0.0306748	0.140527	1	5907	tags=61%, list=29%, signal=86%
GO_POSITIVE_REGULATION_OF_GLYCOGEN_METABOLIC_PROCESS	17	0.547141	1.54253	0.0441767	0.140579	1	4476	tags=47%, list=22%, signal=60%
GO_AMYLOID_BETA_BINDING	75	0.480653	1.5422	0.0471311	0.140771	1	5907	tags=53%, list=29%, signal=75%
GO_REGULATION_OF_SPINDLE_ORGANIZATION	36	0.44266	1.54195	0.028866	0.140891	1	1507	tags=22%, list=7%, signal=24%
GO_CHONDROCYTE_DEVELOPMENT	28	0.529577	1.54185	0.0451745	0.140855	1	5251	tags=54%, list=26%, signal=72%
GO_SMAD_BINDING	74	0.444508	1.54178	0.0430328	0.140796	1	4971	tags=41%, list=24%, signal=53%
GO_AXON_CYTOPLASM	53	0.441888	1.54174	0.0404858	0.140707	1	3986	tags=42%, list=20%, signal=52%
GO_FILAMENTOUS_ACTIN	30	0.486896	1.54164	0.0501044	0.140671	1	5546	tags=57%, list=27%, signal=78%
GO_NEGATIVE_REGULATION_OF_POSTTRANSCRIPTIONAL_GENE_SILENCING	22	0.488117	1.54132	0.0474227	0.140856	1	1945	tags=27%, list=10%, signal=30%
GO_DNA_METHYLATION_DEPENDENT_HETEROCHROMATIN_ASSEMBLY	18	0.532624	1.54129	0.0459082	0.140756	1	2628	tags=44%, list=13%, signal=51%
GO_SMOOTH_MUSCLE_CELL_MIGRATION	66	0.4824	1.54096	0.0555556	0.140921	1	4255	tags=42%, list=21%, signal=54%
GO_METANEPHROS_DEVELOPMENT	91	0.430149	1.54083	0.0412371	0.140914	1	6686	tags=48%, list=33%, signal=72%
GO_NEURON_PROJECTION_MEMBRANE	56	0.447958	1.54066	0.0489796	0.140949	1	4668	tags=39%, list=23%, signal=51%
GO_CYTOSKELETON_DEPENDENT_INTRACELLULAR_TRANSPORT	183	0.365682	1.54048	0.0268041	0.141003	1	3475	tags=33%, list=17%, signal=40%
GO_EARLY_ENDOSOME	340	0.362929	1.54038	0.011976	0.140967	1	4509	tags=36%, list=22%, signal=45%
GO_REGULATION_OF_PROTEIN_LOCALIZATION_TO_CELL_SURFACE	39	0.431751	1.53975	0.0286885	0.141445	1	1040	tags=18%, list=5%, signal=19%
GO_PROTEIN_KINASE_C_ACTIVITY	16	0.543614	1.53955	0.0380762	0.141515	1	6463	tags=69%, list=32%, signal=101%
GO_ERYTHROCYTE_DEVELOPMENT	30	0.477445	1.53926	0.0537849	0.141624	1	6424	tags=53%, list=32%, signal=78%
GO_PEROXISOME_PROLIFERATOR_ACTIVATED_RECEPTOR_SIGNALING_PATHWAY	21	0.48027	1.53876	0.0322581	0.141932	1	5109	tags=52%, list=25%, signal=70%
GO_CALCIUM_ION_TRANSMEMBRANE_IMPORT_INTO_CYTOSOL	129	0.429804	1.53868	0.0489237	0.141875	1	5350	tags=46%, list=26%, signal=62%
GO_CALCIUM_CHANNEL_COMPLEX	57	0.461732	1.53865	0.0426829	0.141782	1	5582	tags=40%, list=28%, signal=56%
GO_INCLUSION_BODY_ASSEMBLY	23	0.503303	1.53864	0.0472279	0.141674	1	5999	tags=61%, list=30%, signal=86%
GO_FACE_DEVELOPMENT	47	0.479944	1.53849	0.059761	0.141672	1	4399	tags=40%, list=22%, signal=51%
GO_POSITIVE_REGULATION_OF_MYELOID_CELL_DIFFERENTIATION	88	0.433077	1.53849	0.0308642	0.141547	1	3899	tags=35%, list=19%, signal=43%
GO_PROTEIN_LOCALIZATION_TO_CELL_SURFACE	63	0.440613	1.53841	0.0449898	0.141503	1	4933	tags=43%, list=24%, signal=56%
GO_MORPHOGENESIS_OF_AN_ENDOTHELIUM	18	0.554527	1.53823	0.0352251	0.141558	1	3401	tags=44%, list=17%, signal=53%
GO_C2H2_ZINC_FINGER_DOMAIN_BINDING	15	0.544857	1.53791	0.0488798	0.141741	1	801	tags=27%, list=4%, signal=28%
GO_NEGATIVE_REGULATION_OF_SMALL_MOLECULE_METABOLIC_PROCESS	91	0.379878	1.53738	0.016129	0.142121	1	4275	tags=27%, list=21%, signal=35%
GO_PROTEIN_KINASE_A_REGULATORY_SUBUNIT_BINDING	24	0.507671	1.53712	0.0666667	0.142208	1	1544	tags=21%, list=8%, signal=23%
GO_POSITIVE_REGULATION_OF_RECEPTOR_MEDIATED_ENDOCYTOSIS	50	0.427484	1.53685	0.0330578	0.14232	1	3043	tags=28%, list=15%, signal=33%
GO_POSITIVE_REGULATION_OF_DOUBLE_STRAND_BREAK_REPAIR	27	0.497525	1.53677	0.0471513	0.142267	1	5590	tags=67%, list=28%, signal=92%
GO_POTASSIUM_CHANNEL_COMPLEX	93	0.449566	1.53665	0.0547667	0.142264	1	6146	tags=56%, list=30%, signal=80%
GO_NEGATIVE_REGULATION_OF_DEVELOPMENTAL_GROWTH	105	0.404387	1.5366	0.0454545	0.142194	1	5091	tags=39%, list=25%, signal=52%
GO_REGULATION_OF_RECEPTOR_MEDIATED_ENDOCYTOSIS	98	0.387474	1.53639	0.0201207	0.142248	1	3840	tags=28%, list=19%, signal=34%
GO_TRANSCRIPTION_COACTIVATOR_ACTIVITY	251	0.34	1.53616	0.0142276	0.142335	1	3048	tags=28%, list=15%, signal=33%
GO_NEGATIVE_REGULATION_OF_AXONOGENESIS	68	0.441117	1.53607	0.0480962	0.142308	1	5091	tags=50%, list=25%, signal=67%
GO_MYELOID_CELL_DIFFERENTIATION	364	0.37576	1.53581	0.0263692	0.14244	1	4435	tags=36%, list=22%, signal=45%
GO_NEPHRIC_DUCT_DEVELOPMENT	16	0.556359	1.53572	0.0384615	0.142427	1	3551	tags=38%, list=17%, signal=45%
GO_HEPARAN_SULFATE_SULFOTRANSFERASE_ACTIVITY	15	0.575995	1.53571	0.0526316	0.142316	1	2617	tags=33%, list=13%, signal=38%
GO_GATED_CHANNEL_ACTIVITY	324	0.397154	1.53562	0.0443548	0.142274	1	7516	tags=53%, list=37%, signal=82%
GO_REGULATION_OF_ACTION_POTENTIAL	50	0.461727	1.53524	0.0265849	0.142495	1	6653	tags=64%, list=33%, signal=95%
GO_EXTRACELLULAR_LIGAND_GATED_ION_CHANNEL_ACTIVITY	74	0.446465	1.53505	0.0616302	0.142561	1	7128	tags=53%, list=35%, signal=81%
GO_VENOUS_BLOOD_VESSEL_DEVELOPMENT	15	0.595169	1.53504	0.0510806	0.142443	1	7167	tags=80%, list=35%, signal=124%
GO_CELL_CELL_SIGNALING_BY_WNT	485	0.33759	1.53483	0.0226804	0.142496	1	5003	tags=40%, list=25%, signal=51%
GO_SINGLE_STRANDED_VIRAL_RNA_REPLICATION_VIA_DOUBLE_STRANDED_DNA_INTERMEDIATE	17	0.564788	1.53424	0.0617284	0.142919	1	3540	tags=35%, list=17%, signal=43%
GO_HOMOTYPIC_CELL_CELL_ADHESION	82	0.425951	1.5337	0.028169	0.143312	1	5225	tags=43%, list=26%, signal=57%
GO_RESPONSE_TO_BMP	156	0.416531	1.53338	0.062249	0.143502	1	4831	tags=37%, list=24%, signal=48%
GO_NEGATIVE_REGULATION_OF_AXON_EXTENSION	42	0.469957	1.53298	0.0614754	0.143765	1	5091	tags=57%, list=25%, signal=76%
GO_ENDOSOMAL_TRANSPORT	207	0.361336	1.53218	0.018595	0.144347	1	4764	tags=43%, list=23%, signal=56%
GO_REGULATION_OF_ACTIN_FILAMENT_LENGTH	168	0.374098	1.53213	0.0140281	0.144278	1	3963	tags=36%, list=20%, signal=45%
GO_POSITIVE_REGULATION_OF_PROTEIN_MATURATION	24	0.479725	1.53207	0.0425101	0.144198	1	4406	tags=33%, list=22%, signal=43%
GO_PHOSPHATIDYLINOSITOL_PHOSPHATE_KINASE_ACTIVITY	16	0.596096	1.53202	0.0366599	0.144135	1	5919	tags=69%, list=29%, signal=97%
GO_REGULATION_OF_BICELLULAR_TIGHT_JUNCTION_ASSEMBLY	23	0.516566	1.5319	0.0640777	0.144119	1	4445	tags=52%, list=22%, signal=67%
GO_REGULATION_OF_SMOOTHENED_SIGNALING_PATHWAY	82	0.437076	1.53159	0.044	0.144299	1	5318	tags=46%, list=26%, signal=63%
GO_PEPTIDE_LYSINE_N_ACETYLTRANSFERASE_ACTIVITY	44	0.47338	1.53149	0.0575816	0.144266	1	2521	tags=34%, list=12%, signal=39%
GO_NUCLEAR_MATRIX	102	0.391919	1.53113	0.0448343	0.144495	1	4716	tags=40%, list=23%, signal=52%
GO_NEGATIVE_REGULATION_OF_CELL_CELL_ADHESION	170	0.405783	1.53067	0.0650407	0.144798	1	6231	tags=46%, list=31%, signal=67%
GO_EMBRYONIC_PLACENTA_MORPHOGENESIS	24	0.486508	1.53048	0.0333333	0.144823	1	5646	tags=46%, list=28%, signal=63%
GO_APPENDAGE_MORPHOGENESIS	143	0.410863	1.53026	0.0607966	0.144895	1	2831	tags=23%, list=14%, signal=27%
GO_MONOVALENT_INORGANIC_ANION_HOMEOSTASIS	26	0.46581	1.53014	0.0336842	0.144895	1	7285	tags=50%, list=36%, signal=78%
GO_PROTEIN_TYROSINE_KINASE_BINDING	93	0.409224	1.53003	0.040404	0.144868	1	5430	tags=44%, list=27%, signal=60%
GO_RECEPTOR_LOCALIZATION_TO_SYNAPSE	53	0.433768	1.53002	0.0498008	0.144757	1	6045	tags=51%, list=30%, signal=72%
GO_CELLULAR_RESPONSE_TO_LIPOPROTEIN_PARTICLE_STIMULUS	30	0.503617	1.52923	0.0523256	0.145423	1	5562	tags=50%, list=27%, signal=69%
GO_MUSCLE_CELL_DEVELOPMENT	163	0.402325	1.52906	0.0557851	0.145486	1	7135	tags=52%, list=35%, signal=79%
GO_NEGATIVE_REGULATION_OF_MRNA_METABOLIC_PROCESS	69	0.420665	1.52897	0.046	0.145445	1	4898	tags=48%, list=24%, signal=63%
GO_HINDBRAIN_MORPHOGENESIS	41	0.454107	1.52891	0.04	0.145405	1	5180	tags=41%, list=26%, signal=56%
GO_RECEPTOR_RECYCLING	29	0.47824	1.52879	0.0384615	0.145404	1	3030	tags=38%, list=15%, signal=45%
GO_ANATOMICAL_STRUCTURE_ARRANGEMENT	17	0.543634	1.52876	0.0464646	0.145316	1	5028	tags=59%, list=25%, signal=78%
GO_ENDOSOME_TO_LYSOSOME_TRANSPORT	46	0.441648	1.52863	0.0433884	0.14532	1	1573	tags=30%, list=8%, signal=33%
GO_MUSCLE_SYSTEM_PROCESS	420	0.385828	1.52858	0.0464646	0.145246	1	6742	tags=50%, list=33%, signal=74%
GO_EXTRINSIC_COMPONENT_OF_CYTOPLASMIC_SIDE_OF_PLASMA_MEMBRANE	95	0.429057	1.5283	0.0451866	0.145361	1	5282	tags=48%, list=26%, signal=65%
GO_REGULATION_OF_PRODUCTION_OF_SMALL_RNA_INVOLVED_IN_GENE_SILENCING_BY_RNA	25	0.477907	1.52807	0.0371901	0.145455	1	1866	tags=24%, list=9%, signal=26%
GO_EPIBOLY	27	0.516611	1.52755	0.0592885	0.145871	1	906	tags=22%, list=4%, signal=23%
GO_REGULATION_OF_GLYCOGEN_METABOLIC_PROCESS	34	0.450487	1.52694	0.0357143	0.146334	1	4476	tags=38%, list=22%, signal=49%
GO_SODIUM_INDEPENDENT_ORGANIC_ANION_TRANSPORT	15	0.535534	1.52686	0.0409836	0.146276	1	5293	tags=33%, list=26%, signal=45%
GO_ODONTOGENESIS_OF_DENTIN_CONTAINING_TOOTH	89	0.416193	1.52684	0.0387755	0.146169	1	5839	tags=40%, list=29%, signal=57%
GO_PRESYNAPTIC_ACTIVE_ZONE_MEMBRANE	30	0.499115	1.52679	0.0498008	0.14608	1	6483	tags=67%, list=32%, signal=98%
GO_ENDOCRINE_PANCREAS_DEVELOPMENT	45	0.44954	1.52673	0.0576541	0.146006	1	5435	tags=42%, list=27%, signal=58%
GO_DENDRITIC_SHAFT	35	0.516305	1.52647	0.0526316	0.146135	1	6896	tags=71%, list=34%, signal=108%
GO_CELL_FATE_DETERMINATION	42	0.455296	1.52643	0.0423387	0.146051	1	6015	tags=45%, list=30%, signal=64%
GO_CELLULAR_RESPONSE_TO_REACTIVE_NITROGEN_SPECIES	18	0.480745	1.52634	0.0304878	0.146014	1	2604	tags=39%, list=13%, signal=45%
GO_PROSTATE_GLAND_DEVELOPMENT	49	0.448618	1.52577	0.0429688	0.146449	1	5318	tags=41%, list=26%, signal=55%
GO_REGULATION_OF_DNA_BINDING_TRANSCRIPTION_FACTOR_ACTIVITY	409	0.344999	1.52557	0.014433	0.146513	1	4568	tags=34%, list=23%, signal=44%
GO_REGULATION_OF_CELL_MIGRATION_INVOLVED_IN_SPROUTING_ANGIOGENESIS	37	0.499176	1.52554	0.0721443	0.146425	1	3441	tags=41%, list=17%, signal=49%
GO_VACUOLAR_TRANSPORT	139	0.37265	1.52529	0.0301811	0.146542	1	2655	tags=27%, list=13%, signal=31%
GO_POSITIVE_REGULATION_OF_KERATINOCYTE_DIFFERENTIATION	15	0.53732	1.52523	0.0357143	0.146476	1	5509	tags=67%, list=27%, signal=91%
GO_REGULATION_OF_LIPID_METABOLIC_PROCESS	391	0.335005	1.52506	0.0040568	0.146516	1	5228	tags=34%, list=26%, signal=45%
GO_SYNAPTIC_MEMBRANE_ADHESION	28	0.549034	1.52457	0.0570265	0.146852	1	7338	tags=75%, list=36%, signal=117%
GO_POSITIVE_REGULATION_OF_SODIUM_ION_TRANSPORT	33	0.477226	1.52446	0.0555556	0.146828	1	6642	tags=61%, list=33%, signal=90%
GO_CELL_PROLIFERATION_INVOLVED_IN_KIDNEY_DEVELOPMENT	20	0.537629	1.52444	0.0561331	0.146726	1	6227	tags=60%, list=31%, signal=86%
GO_ENDOCYTIC_VESICLE	302	0.387072	1.52428	0.0482897	0.146762	1	4800	tags=39%, list=24%, signal=50%
GO_NUCLEAR_SPECK	347	0.348502	1.52416	0.0358566	0.14678	1	3701	tags=32%, list=18%, signal=39%
GO_REPRODUCTIVE_BEHAVIOR	27	0.453068	1.52405	0.0378486	0.146784	1	5862	tags=48%, list=29%, signal=68%
GO_NEGATIVE_REGULATION_OF_ANIMAL_ORGAN_MORPHOGENESIS	34	0.484018	1.52391	0.0634921	0.146769	1	7498	tags=53%, list=37%, signal=84%
GO_CELL_MIGRATION_INVOLVED_IN_HEART_DEVELOPMENT	17	0.57468	1.52388	0.077381	0.146677	1	1431	tags=24%, list=7%, signal=25%
GO_SECONDARY_PALATE_DEVELOPMENT	24	0.535526	1.52335	0.0684647	0.147008	1	7643	tags=71%, list=38%, signal=113%
GO_GOLGI_TO_ENDOSOME_TRANSPORT	15	0.567585	1.52259	0.0705394	0.147663	1	2655	tags=47%, list=13%, signal=54%
GO_REGULATION_OF_VASCULATURE_DEVELOPMENT	309	0.422118	1.52238	0.0701403	0.147757	1	5109	tags=41%, list=25%, signal=54%
GO_ADRENERGIC_RECEPTOR_SIGNALING_PATHWAY	27	0.532085	1.52176	0.0748031	0.148171	1	6212	tags=52%, list=31%, signal=75%
GO_MEMBRANE_PROTEIN_ECTODOMAIN_PROTEOLYSIS	41	0.469504	1.52161	0.0561331	0.148182	1	4947	tags=49%, list=24%, signal=64%
GO_REGULATION_OF_BONE_REMODELING	48	0.450508	1.52136	0.041841	0.14829	1	2668	tags=25%, list=13%, signal=29%
GO_AUDITORY_RECEPTOR_CELL_DEVELOPMENT	18	0.480952	1.5213	0.0387755	0.148201	1	3834	tags=39%, list=19%, signal=48%
GO_POSITIVE_REGULATION_OF_RHO_PROTEIN_SIGNAL_TRANSDUCTION	30	0.524917	1.52088	0.0570866	0.148474	1	4597	tags=43%, list=23%, signal=56%
GO_POSITIVE_REGULATION_OF_GLIAL_CELL_DIFFERENTIATION	42	0.433004	1.52063	0.0365854	0.148573	1	3870	tags=36%, list=19%, signal=44%
GO_REGULATION_OF_FILOPODIUM_ASSEMBLY	36	0.47466	1.52058	0.0561122	0.148511	1	4135	tags=42%, list=20%, signal=52%
GO_PULMONARY_VALVE_MORPHOGENESIS	17	0.621294	1.51914	0.0761523	0.149691	1	5044	tags=53%, list=25%, signal=70%
GO_GLOMERULAR_MESANGIUM_DEVELOPMENT	15	0.618846	1.51904	0.072549	0.149669	1	6123	tags=67%, list=30%, signal=95%
GO_POSITIVE_REGULATION_OF_CIRCADIAN_RHYTHM	16	0.545299	1.51883	0.0426439	0.149746	1	4620	tags=38%, list=23%, signal=49%
GO_TRANSPORTER_COMPLEX	314	0.386698	1.5188	0.0462777	0.149649	1	6741	tags=49%, list=33%, signal=73%
GO_CELLULAR_RESPONSE_TO_PEPTIDE	370	0.345211	1.51841	0.0162272	0.149866	1	5177	tags=36%, list=26%, signal=47%
GO_REGULATION_OF_CARDIAC_MUSCLE_TISSUE_DEVELOPMENT	81	0.425649	1.51839	0.052	0.149754	1	5044	tags=36%, list=25%, signal=47%
GO_ADAPTIVE_THERMOGENESIS	153	0.371562	1.51836	0.0347648	0.149666	1	5144	tags=37%, list=25%, signal=50%
GO_PROTEIN_K48_LINKED_DEUBIQUITINATION	30	0.468215	1.51802	0.0472441	0.149866	1	4732	tags=43%, list=23%, signal=56%
GO_POSITIVE_REGULATION_OF_ENDOCYTOSIS	98	0.398281	1.51795	0.033264	0.149822	1	3043	tags=28%, list=15%, signal=32%
GO_MULTICELLULAR_ORGANISMAL_HOMEOSTASIS	497	0.34696	1.51766	0.0120724	0.150001	1	4654	tags=31%, list=23%, signal=40%
GO_CELLULAR_COMPONENT_ASSEMBLY_INVOLVED_IN_MORPHOGENESIS	104	0.423681	1.51764	0.055102	0.149897	1	6606	tags=48%, list=33%, signal=71%
GO_NEGATIVE_REGULATION_OF_KIDNEY_DEVELOPMENT	16	0.516852	1.51742	0.0553279	0.149992	1	6227	tags=44%, list=31%, signal=63%
GO_RESPONSE_TO_ELECTRICAL_STIMULUS	38	0.439939	1.51741	0.0123967	0.149872	1	2556	tags=24%, list=13%, signal=27%
GO_REGULATION_OF_AUTOPHAGY	321	0.342058	1.51721	0.0228216	0.149929	1	2791	tags=25%, list=14%, signal=29%
GO_LOW_DENSITY_LIPOPROTEIN_PARTICLE_CLEARANCE	33	0.450047	1.51694	0.0455487	0.150065	1	3513	tags=36%, list=17%, signal=44%
GO_NEGATIVE_REGULATION_OF_ORGAN_GROWTH	34	0.460368	1.51634	0.0444444	0.150509	1	4823	tags=38%, list=24%, signal=50%
GO_LIPID_TRANSLOCATION	45	0.452941	1.51613	0.0371134	0.150595	1	8167	tags=71%, list=40%, signal=119%
GO_NODE_OF_RANVIER	15	0.576025	1.51603	0.0487329	0.150567	1	7347	tags=80%, list=36%, signal=125%
GO_MESODERM_MORPHOGENESIS	69	0.432973	1.51538	0.0428571	0.151037	1	5490	tags=38%, list=27%, signal=51%
GO_NEURON_DEATH	337	0.342091	1.51454	0.0263692	0.151691	1	5907	tags=41%, list=29%, signal=56%
GO_CYTOSOLIC_TRANSPORT	145	0.394482	1.51413	0.0322581	0.151944	1	4143	tags=38%, list=20%, signal=47%
GO_AMINE_TRANSPORT	96	0.438523	1.51407	0.044	0.151878	1	6483	tags=51%, list=32%, signal=75%
GO_RETINOIC_ACID_BINDING	20	0.529823	1.5138	0.0550098	0.151997	1	2510	tags=25%, list=12%, signal=29%
GO_NEUROTRANSMITTER_BINDING	21	0.51756	1.51373	0.054	0.151942	1	6749	tags=67%, list=33%, signal=100%
GO_MUSCLE_ORGAN_DEVELOPMENT	357	0.385687	1.5137	0.0532787	0.151848	1	5592	tags=37%, list=28%, signal=50%
GO_POSTSYNAPTIC_SPECIALIZATION_ORGANIZATION	34	0.519781	1.51366	0.0701403	0.151779	1	7040	tags=76%, list=35%, signal=117%
GO_AMINOGLYCAN_BIOSYNTHETIC_PROCESS	112	0.435457	1.51364	0.0717213	0.151669	1	4479	tags=38%, list=22%, signal=48%
GO_EXPLORATION_BEHAVIOR	24	0.515453	1.51343	0.0756303	0.151723	1	3935	tags=33%, list=19%, signal=41%
GO_REGULATION_OF_SODIUM_ION_TRANSPORT	85	0.414826	1.51288	0.0350515	0.152103	1	5906	tags=48%, list=29%, signal=68%
GO_CALCIUM_ION_IMPORT_INTO_CYTOSOL	21	0.545609	1.51277	0.0728745	0.152058	1	7460	tags=76%, list=37%, signal=120%
GO_REGULATION_OF_LIPID_KINASE_ACTIVITY	61	0.46305	1.51265	0.0709939	0.152053	1	3425	tags=34%, list=17%, signal=41%
GO_REGULATION_OF_AMYLOID_PRECURSOR_PROTEIN_CATABOLIC_PROCESS	37	0.446264	1.51175	0.0421687	0.152796	1	5978	tags=57%, list=29%, signal=80%
GO_CEREBRAL_CORTEX_CELL_MIGRATION	39	0.470307	1.51156	0.0496894	0.15288	1	2287	tags=28%, list=11%, signal=32%
GO_REGULATION_OF_MRNA_PROCESSING	131	0.403086	1.51151	0.0695825	0.152821	1	2830	tags=28%, list=14%, signal=33%
GO_CENTRAL_NERVOUS_SYSTEM_NEURON_AXONOGENESIS	34	0.497693	1.51133	0.0574468	0.152887	1	4770	tags=50%, list=24%, signal=65%
GO_VOLTAGE_GATED_CALCIUM_CHANNEL_ACTIVITY	43	0.482167	1.51132	0.0651731	0.152777	1	6323	tags=47%, list=31%, signal=67%
GO_POSITIVE_REGULATION_OF_HISTONE_METHYLATION	34	0.453848	1.511	0.0384615	0.152965	1	5872	tags=50%, list=29%, signal=70%
GO_SKELETAL_SYSTEM_DEVELOPMENT	492	0.379079	1.5107	0.062249	0.153138	1	5490	tags=38%, list=27%, signal=51%
GO_REGULATION_OF_VASOCONSTRICTION	58	0.46679	1.51067	0.0589391	0.153042	1	6671	tags=55%, list=33%, signal=82%
GO_REGULATION_OF_BODY_FLUID_LEVELS	478	0.353183	1.50946	0.0186722	0.154053	1	5163	tags=36%, list=25%, signal=47%
GO_VOLTAGE_GATED_POTASSIUM_CHANNEL_ACTIVITY	84	0.444012	1.50939	0.0728745	0.154002	1	7866	tags=64%, list=39%, signal=105%
GO_NEGATIVE_REGULATION_OF_DENDRITE_MORPHOGENESIS	16	0.525654	1.50934	0.0517928	0.153926	1	5315	tags=50%, list=26%, signal=68%
GO_CARDIAC_CONDUCTION	141	0.415593	1.50905	0.0507099	0.154092	1	6647	tags=55%, list=33%, signal=82%
GO_LAMELLIPODIUM_ASSEMBLY	61	0.416766	1.50894	0.054878	0.154072	1	4845	tags=46%, list=24%, signal=60%
GO_COLUMNAR_CUBOIDAL_EPITHELIAL_CELL_DIFFERENTIATION	112	0.366076	1.50823	0.0275049	0.154673	1	4820	tags=33%, list=24%, signal=43%
GO_VASCULOGENESIS	77	0.445463	1.50789	0.06917	0.15486	1	5646	tags=44%, list=28%, signal=61%
GO_INTERLEUKIN_13_PRODUCTION	20	0.508152	1.50761	0.0555556	0.155017	1	4628	tags=45%, list=23%, signal=58%
GO_RENAL_WATER_HOMEOSTASIS	37	0.465522	1.50739	0.031185	0.155095	1	4445	tags=38%, list=22%, signal=48%
GO_MESONEPHROS_DEVELOPMENT	103	0.422202	1.50726	0.054878	0.155107	1	7180	tags=50%, list=35%, signal=76%
GO_CARDIAC_MUSCLE_TISSUE_DEVELOPMENT	203	0.387719	1.50701	0.054878	0.155243	1	5717	tags=38%, list=28%, signal=53%
GO_REGULATION_OF_T_HELPER_CELL_DIFFERENTIATION	35	0.51609	1.50681	0.0872211	0.155309	1	5527	tags=49%, list=27%, signal=67%
GO_REGULATION_OF_STEROL_TRANSPORT	51	0.400423	1.50652	0.0316206	0.155451	1	5137	tags=33%, list=25%, signal=45%
GO_COAGULATION	321	0.366675	1.5065	0.0364372	0.15535	1	6227	tags=44%, list=31%, signal=62%
GO_POSITIVE_REGULATION_OF_POTASSIUM_ION_TRANSPORT	42	0.453368	1.50626	0.055336	0.155438	1	7048	tags=57%, list=35%, signal=87%
GO_SARCOPLASMIC_RETICULUM_MEMBRANE	37	0.473442	1.50613	0.052	0.155448	1	5325	tags=54%, list=26%, signal=73%
GO_CYTOPLASMIC_REGION	220	0.357542	1.5061	0.0425101	0.155348	1	4484	tags=33%, list=22%, signal=42%
GO_MALE_SEX_DIFFERENTIATION	157	0.350957	1.50553	0.0290456	0.155786	1	5604	tags=36%, list=28%, signal=50%
GO_POSITIVE_REGULATION_OF_DENDRITIC_SPINE_MORPHOGENESIS	20	0.49862	1.50497	0.0562249	0.156162	1	4401	tags=50%, list=22%, signal=64%
GO_PROTEIN_KINASE_C_SIGNALING	30	0.474808	1.50444	0.0634249	0.156578	1	4628	tags=43%, list=23%, signal=56%
GO_NEGATIVE_REGULATION_OF_EPITHELIAL_CELL_APOPTOTIC_PROCESS	40	0.459573	1.50438	0.0422535	0.156512	1	7014	tags=58%, list=35%, signal=88%
GO_MECHANORECEPTOR_DIFFERENTIATION	59	0.405452	1.50396	0.0351967	0.156793	1	5686	tags=44%, list=28%, signal=61%
GO_ASTROCYTE_DEVELOPMENT	41	0.483168	1.50369	0.0668016	0.156924	1	5787	tags=49%, list=29%, signal=68%
GO_ENDOCRINE_SYSTEM_DEVELOPMENT	125	0.3852	1.50325	0.0387755	0.157233	1	7203	tags=46%, list=35%, signal=70%
GO_POSITIVE_REGULATION_OF_GLUCOSE_METABOLIC_PROCESS	37	0.433081	1.50314	0.041841	0.157206	1	4740	tags=41%, list=23%, signal=53%
GO_MUSCLE_CELL_PROLIFERATION	186	0.401267	1.50313	0.0675944	0.157094	1	3601	tags=30%, list=18%, signal=36%
GO_REGULATION_OF_PEPTIDYL_THREONINE_PHOSPHORYLATION	43	0.425202	1.5031	0.0475207	0.157002	1	2630	tags=28%, list=13%, signal=32%
GO_HEART_GROWTH	88	0.423071	1.5022	0.046371	0.157809	1	7153	tags=51%, list=35%, signal=79%
GO_AMINO_ACID_TRANSPORT	150	0.365039	1.50218	0.0204918	0.157702	1	5887	tags=41%, list=29%, signal=58%
GO_NEGATIVE_REGULATION_OF_KINASE_ACTIVITY	234	0.340692	1.50212	0.0204082	0.157632	1	4327	tags=32%, list=21%, signal=40%
GO_PEPTIDYL_LYSINE_ACETYLATION	151	0.354075	1.50211	0.0337302	0.157514	1	4628	tags=40%, list=23%, signal=52%
GO_CELL_PROJECTION_ASSEMBLY	493	0.334116	1.50188	0.0204499	0.157638	1	4892	tags=35%, list=24%, signal=45%
GO_NEGATIVE_REGULATION_OF_ERBB_SIGNALING_PATHWAY	51	0.426718	1.50121	0.0365112	0.158172	1	2822	tags=33%, list=14%, signal=39%
GO_VOLTAGE_GATED_ION_CHANNEL_ACTIVITY	192	0.400794	1.50112	0.0588235	0.15813	1	7574	tags=57%, list=37%, signal=90%
GO_ARF_GUANYL_NUCLEOTIDE_EXCHANGE_FACTOR_ACTIVITY	18	0.544777	1.50075	0.0466102	0.158337	1	3912	tags=61%, list=19%, signal=76%
GO_INTRACELLULAR_ESTROGEN_RECEPTOR_SIGNALING_PATHWAY	48	0.412185	1.50051	0.0338645	0.158443	1	2654	tags=31%, list=13%, signal=36%
GO_CARDIAC_SEPTUM_MORPHOGENESIS	73	0.444943	1.50031	0.0748988	0.158491	1	7275	tags=53%, list=36%, signal=83%
GO_CONNECTIVE_TISSUE_DEVELOPMENT	244	0.400056	1.50022	0.0745968	0.158467	1	6123	tags=43%, list=30%, signal=61%
GO_GABA_ERGIC_SYNAPSE	72	0.449939	1.50018	0.0646465	0.158386	1	6769	tags=57%, list=33%, signal=85%
GO_POSITIVE_REGULATION_OF_NEURAL_PRECURSOR_CELL_PROLIFERATION	51	0.429165	1.49974	0.0619835	0.158654	1	6254	tags=49%, list=31%, signal=71%
GO_OSSIFICATION	376	0.38464	1.49972	0.0659794	0.158545	1	5463	tags=40%, list=27%, signal=54%
GO_REGULATION_OF_PLASMA_LIPOPROTEIN_PARTICLE_LEVELS	86	0.382215	1.49938	0.0358566	0.158717	1	5800	tags=37%, list=29%, signal=52%
GO_NEGATIVE_REGULATION_OF_MUSCLE_CELL_APOPTOTIC_PROCESS	35	0.452998	1.49937	0.0410678	0.158602	1	5044	tags=37%, list=25%, signal=49%
GO_RESPONSE_TO_CATECHOLAMINE	102	0.398279	1.49936	0.0285132	0.158484	1	6736	tags=42%, list=33%, signal=63%
GO_POSITIVE_REGULATION_OF_CELL_MIGRATION_INVOLVED_IN_SPROUTING_ANGIOGENESIS	20	0.565634	1.49864	0.0934959	0.159058	1	4083	tags=40%, list=20%, signal=50%
GO_REGULATION_OF_SMOOTH_MUSCLE_CELL_DIFFERENTIATION	29	0.5133	1.4986	0.062249	0.158972	1	5044	tags=59%, list=25%, signal=78%
GO_REGULATION_OF_ENDOTHELIAL_CELL_CHEMOTAXIS	20	0.52363	1.49828	0.0588235	0.159165	1	7375	tags=60%, list=36%, signal=94%
GO_CENTRAL_NERVOUS_SYSTEM_NEURON_DEVELOPMENT	80	0.409026	1.49807	0.0718686	0.159265	1	4804	tags=41%, list=24%, signal=54%
GO_MICROTUBULE_ASSOCIATED_COMPLEX	152	0.355113	1.4976	0.0366599	0.159614	1	3986	tags=32%, list=20%, signal=39%
GO_LAMELLIPODIUM_ORGANIZATION	77	0.401895	1.49757	0.0587045	0.15952	1	4845	tags=43%, list=24%, signal=56%
GO_GERMINAL_CENTER_FORMATION	15	0.60116	1.49746	0.0663812	0.159501	1	4430	tags=53%, list=22%, signal=68%
GO_VASCULAR_ASSOCIATED_SMOOTH_MUSCLE_CELL_MIGRATION	22	0.562066	1.49732	0.0678643	0.159531	1	4088	tags=45%, list=20%, signal=57%
GO_G_PROTEIN_COUPLED_GLUTAMATE_RECEPTOR_SIGNALING_PATHWAY	15	0.561441	1.49706	0.0589474	0.159668	1	6709	tags=67%, list=33%, signal=100%
GO_1_PHOSPHATIDYLINOSITOL_3_KINASE_REGULATOR_ACTIVITY	15	0.554991	1.49697	0.0846457	0.159624	1	6193	tags=60%, list=31%, signal=86%
GO_REGULATION_OF_ALCOHOL_BIOSYNTHETIC_PROCESS	74	0.401687	1.49685	0.0386965	0.159629	1	2790	tags=26%, list=14%, signal=30%
GO_HISTONE_METHYLTRANSFERASE_COMPLEX	68	0.418771	1.49629	0.0564516	0.160085	1	1781	tags=26%, list=9%, signal=29%
GO_POSITIVE_REGULATION_OF_ORGANELLE_ASSEMBLY	62	0.424204	1.49609	0.0465587	0.160153	1	5919	tags=44%, list=29%, signal=61%
GO_SMAD_PROTEIN_SIGNAL_TRANSDUCTION	76	0.42114	1.4959	0.0411765	0.160196	1	5853	tags=45%, list=29%, signal=63%
GO_PLASMA_MEMBRANE_SIGNALING_RECEPTOR_COMPLEX	180	0.411169	1.49582	0.0798403	0.160152	1	6673	tags=52%, list=33%, signal=77%
GO_SIGNAL_TRANSDUCTION_IN_ABSENCE_OF_LIGAND	73	0.375233	1.4953	0.0380762	0.160542	1	4416	tags=37%, list=22%, signal=47%
GO_BASEMENT_MEMBRANE_ORGANIZATION	30	0.540988	1.4952	0.0898204	0.160516	1	4373	tags=47%, list=22%, signal=59%
GO_REGULATION_OF_T_HELPER_17_TYPE_IMMUNE_RESPONSE	21	0.543664	1.495	0.0790021	0.160619	1	5123	tags=43%, list=25%, signal=57%
GO_EMBRYONIC_APPENDAGE_MORPHOGENESIS	121	0.410653	1.49485	0.0801688	0.160619	1	2831	tags=23%, list=14%, signal=27%
GO_NEGATIVE_REGULATION_OF_ENDOTHELIAL_CELL_APOPTOTIC_PROCESS	28	0.506584	1.49477	0.0587045	0.16057	1	5166	tags=54%, list=25%, signal=72%
GO_RECEPTOR_TYROSINE_KINASE_BINDING	67	0.406019	1.49475	0.0327869	0.160473	1	5430	tags=48%, list=27%, signal=65%
GO_NEGATIVE_REGULATION_OF_CARDIAC_MUSCLE_CELL_PROLIFERATION	16	0.552764	1.49311	0.0574949	0.162016	1	2973	tags=31%, list=15%, signal=37%
GO_NEGATIVE_REGULATION_OF_BMP_SIGNALING_PATHWAY	45	0.484976	1.49307	0.0836735	0.16193	1	2866	tags=31%, list=14%, signal=36%
GO_GOLGI_TO_PLASMA_MEMBRANE_TRANSPORT	57	0.410194	1.49304	0.0566802	0.161836	1	3482	tags=37%, list=17%, signal=44%
GO_ALPHA_BETA_T_CELL_DIFFERENTIATION	104	0.453106	1.49266	0.0991735	0.162121	1	5540	tags=48%, list=27%, signal=66%
GO_CELLULAR_RESPONSE_TO_VASCULAR_ENDOTHELIAL_GROWTH_FACTOR_STIMULUS	54	0.471134	1.49189	0.0727273	0.16273	1	4442	tags=43%, list=22%, signal=54%
GO_NEGATIVE_REGULATION_OF_ORGANIC_ACID_TRANSPORT	22	0.488241	1.49146	0.0567951	0.163031	1	3334	tags=32%, list=16%, signal=38%
GO_NEGATIVE_REGULATION_OF_BONE_MINERALIZATION	17	0.523822	1.49096	0.0573248	0.163394	1	4810	tags=35%, list=24%, signal=46%
GO_TRANSMISSION_OF_NERVE_IMPULSE	71	0.451857	1.49087	0.0695296	0.163364	1	5679	tags=41%, list=28%, signal=57%
GO_POSITIVE_REGULATION_OF_HEART_CONTRACTION	38	0.44372	1.49078	0.0518962	0.163324	1	7135	tags=53%, list=35%, signal=81%
GO_NEURAL_PRECURSOR_CELL_PROLIFERATION	147	0.371347	1.4905	0.0465587	0.163486	1	5003	tags=37%, list=25%, signal=49%
GO_POSITIVE_REGULATION_OF_EXOCYTOSIS	90	0.364147	1.49034	0.0313112	0.163499	1	4905	tags=38%, list=24%, signal=50%
GO_POSITIVE_REGULATION_OF_DEPHOSPHORYLATION	55	0.421065	1.49014	0.0532544	0.163569	1	5006	tags=44%, list=25%, signal=58%
GO_FILOPODIUM	99	0.407508	1.49005	0.0654397	0.163545	1	4963	tags=41%, list=24%, signal=55%
GO_INO80_TYPE_COMPLEX	25	0.47593	1.49	0.0629771	0.163468	1	1282	tags=24%, list=6%, signal=26%
GO_SMOOTH_MUSCLE_CELL_DIFFERENTIATION	53	0.46779	1.48983	0.0663984	0.163503	1	5044	tags=45%, list=25%, signal=60%
GO_CELLULAR_RESPONSE_TO_CARBOHYDRATE_STIMULUS	131	0.339345	1.48983	0.0119284	0.163381	1	5109	tags=37%, list=25%, signal=49%
GO_EMBRYONIC_HINDLIMB_MORPHOGENESIS	29	0.480471	1.48944	0.0705394	0.163652	1	4399	tags=31%, list=22%, signal=40%
GO_PARALLEL_FIBER_TO_PURKINJE_CELL_SYNAPSE	16	0.528556	1.48922	0.075	0.163743	1	7309	tags=75%, list=36%, signal=117%
GO_PRODUCTION_OF_SMALL_RNA_INVOLVED_IN_GENE_SILENCING_BY_RNA	45	0.428431	1.48921	0.0594262	0.163627	1	1866	tags=27%, list=9%, signal=29%
GO_DEACETYLASE_ACTIVITY	40	0.412452	1.4892	0.0480962	0.163517	1	2700	tags=30%, list=13%, signal=35%
GO_LENS_MORPHOGENESIS_IN_CAMERA_TYPE_EYE	20	0.500825	1.48914	0.0665323	0.163462	1	2349	tags=25%, list=12%, signal=28%
GO_PHOSPHATIDIC_ACID_METABOLIC_PROCESS	48	0.416674	1.48898	0.0575397	0.163483	1	5466	tags=46%, list=27%, signal=63%
GO_LEARNING	139	0.398033	1.48894	0.042	0.163405	1	6548	tags=53%, list=32%, signal=77%
GO_REGULATION_OF_NEUROTRANSMITTER_RECEPTOR_ACTIVITY	77	0.439536	1.48889	0.0850622	0.163346	1	5866	tags=48%, list=29%, signal=67%
GO_ORGANELLE_DISASSEMBLY	99	0.357781	1.48783	0.0254237	0.164215	1	1117	tags=23%, list=6%, signal=24%
GO_REGULATION_OF_PROTEIN_LOCALIZATION_TO_SYNAPSE	24	0.478005	1.48752	0.0671937	0.16438	1	4510	tags=46%, list=22%, signal=59%
GO_RESPONSE_TO_CORTICOSTERONE	20	0.514893	1.48741	0.0570265	0.164368	1	6340	tags=50%, list=31%, signal=73%
GO_MECHANOSENSITIVE_ION_CHANNEL_ACTIVITY	15	0.536617	1.48691	0.0658683	0.164709	1	7280	tags=60%, list=36%, signal=93%
GO_ORGAN_GROWTH	162	0.390367	1.48682	0.0504032	0.164652	1	5595	tags=41%, list=28%, signal=56%
GO_VOCALIZATION_BEHAVIOR	17	0.595402	1.48654	0.0618763	0.164811	1	5399	tags=59%, list=27%, signal=80%
GO_MYOFIBRIL_ASSEMBLY	64	0.454747	1.48638	0.0807453	0.164828	1	7110	tags=53%, list=35%, signal=82%
GO_POSITIVE_REGULATION_OF_VASCULATURE_DEVELOPMENT	177	0.426032	1.48561	0.074	0.165433	1	4406	tags=38%, list=22%, signal=48%
GO_MAINTENANCE_OF_LOCATION_IN_CELL	199	0.366858	1.48553	0.0303644	0.165377	1	3158	tags=29%, list=16%, signal=34%
GO_CARDIAC_MUSCLE_CELL_ACTION_POTENTIAL	67	0.437016	1.48549	0.0601202	0.165297	1	6642	tags=57%, list=33%, signal=84%
GO_CRANIOFACIAL_SUTURE_MORPHOGENESIS	16	0.541523	1.48488	0.0910891	0.165789	1	5163	tags=44%, list=25%, signal=59%
GO_REGULATION_OF_RESPIRATORY_GASEOUS_EXCHANGE	22	0.521158	1.48478	0.0701754	0.165761	1	4276	tags=50%, list=21%, signal=63%
GO_REGULATION_OF_EPIDERMAL_CELL_DIFFERENTIATION	55	0.407201	1.48431	0.0591716	0.166105	1	6643	tags=53%, list=33%, signal=78%
GO_BROWN_FAT_CELL_DIFFERENTIATION	48	0.424241	1.48421	0.0428571	0.16609	1	1241	tags=17%, list=6%, signal=18%
GO_REGULATION_OF_BINDING	348	0.317247	1.48401	0.0181087	0.166142	1	4100	tags=30%, list=20%, signal=36%
GO_MESENCHYMAL_CELL_DIFFERENTIATION	212	0.385839	1.48394	0.0758755	0.166089	1	5775	tags=41%, list=28%, signal=56%
GO_EMBRYONIC_SKELETAL_SYSTEM_DEVELOPMENT	128	0.399001	1.48384	0.0663984	0.16606	1	6640	tags=41%, list=33%, signal=60%
GO_POSITIVE_REGULATION_OF_CELLULAR_PROTEIN_LOCALIZATION	305	0.311744	1.48343	0.0059761	0.166355	1	4668	tags=36%, list=23%, signal=46%
GO_EXTRACELLULAR_MATRIX_BINDING	53	0.497696	1.48341	0.0798403	0.166247	1	4114	tags=42%, list=20%, signal=52%
GO_NEGATIVE_REGULATION_OF_DENDRITE_DEVELOPMENT	27	0.447176	1.48276	0.0346232	0.166757	1	5479	tags=48%, list=27%, signal=66%
GO_CHOLESTEROL_STORAGE	18	0.51697	1.48242	0.0635246	0.167002	1	1041	tags=22%, list=5%, signal=23%
GO_POSITIVE_T_CELL_SELECTION	35	0.561615	1.48202	0.122153	0.167288	1	5770	tags=60%, list=28%, signal=84%
GO_PHOSPHATIDYLINOSITOL_3_5_BISPHOSPHATE_BINDING	26	0.451209	1.48189	0.0354167	0.167302	1	1537	tags=27%, list=8%, signal=29%
GO_NEURON_PROJECTION_CYTOPLASM	83	0.391257	1.48179	0.0682731	0.167266	1	4716	tags=40%, list=23%, signal=52%
GO_NOREPINEPHRINE_SECRETION	17	0.56909	1.48175	0.0767677	0.167194	1	6212	tags=59%, list=31%, signal=85%
GO_POTASSIUM_ION_IMPORT_ACROSS_PLASMA_MEMBRANE	47	0.433835	1.48159	0.0454545	0.167226	1	7246	tags=60%, list=36%, signal=92%
GO_POSITIVE_REGULATION_OF_CAMP_MEDIATED_SIGNALING	18	0.51431	1.48142	0.0612245	0.167262	1	4998	tags=39%, list=25%, signal=52%
GO_STRIATED_MUSCLE_CELL_APOPTOTIC_PROCESS	38	0.420465	1.48123	0.0479167	0.167337	1	5044	tags=34%, list=25%, signal=45%
GO_SEQUESTERING_OF_CALCIUM_ION	112	0.412528	1.48118	0.0650888	0.167269	1	5350	tags=43%, list=26%, signal=58%
GO_PANCREAS_DEVELOPMENT	77	0.402975	1.48107	0.062	0.167253	1	7167	tags=52%, list=35%, signal=80%
GO_MEMBRANE_REGION	325	0.382869	1.48101	0.0612245	0.16718	1	6036	tags=46%, list=30%, signal=64%
GO_MAINTENANCE_OF_PROTEIN_LOCALIZATION_IN_ORGANELLE	42	0.411594	1.48097	0.0446247	0.167096	1	1117	tags=26%, list=6%, signal=28%
GO_NEUROTRANSMITTER_RECEPTOR_ACTIVITY	108	0.408688	1.48072	0.0718686	0.167226	1	6717	tags=44%, list=33%, signal=66%
GO_COGNITION	285	0.375613	1.48061	0.0448065	0.167208	1	6548	tags=48%, list=32%, signal=70%
GO_AXO_DENDRITIC_TRANSPORT	65	0.412828	1.48055	0.0618763	0.167149	1	6045	tags=55%, list=30%, signal=79%
GO_PROTEIN_KINASE_A_BINDING	47	0.443692	1.48042	0.0744467	0.16717	1	2362	tags=23%, list=12%, signal=26%
GO_VESICLE_MEDIATED_TRANSPORT_TO_THE_PLASMA_MEMBRANE	83	0.379521	1.48029	0.0407332	0.167172	1	4635	tags=43%, list=23%, signal=56%
GO_RECEPTOR_METABOLIC_PROCESS	182	0.359534	1.47996	0.0210084	0.167418	1	3935	tags=29%, list=19%, signal=35%
GO_SECRETORY_GRANULE_LOCALIZATION	15	0.59963	1.47978	0.0901639	0.167467	1	3770	tags=53%, list=19%, signal=65%
GO_REGULATION_OF_SMAD_PROTEIN_SIGNAL_TRANSDUCTION	25	0.479366	1.47912	0.05	0.167969	1	5091	tags=40%, list=25%, signal=53%
GO_DNA_METHYLATION_OR_DEMETHYLATION	87	0.379798	1.47878	0.050813	0.168202	1	2633	tags=23%, list=13%, signal=26%
GO_NEGATIVE_REGULATION_OF_CARTILAGE_DEVELOPMENT	26	0.556133	1.47859	0.0898204	0.16826	1	5109	tags=46%, list=25%, signal=62%
GO_REGULATION_OF_EPIDERMIS_DEVELOPMENT	80	0.380263	1.47811	0.0480769	0.168601	1	5868	tags=44%, list=29%, signal=61%
GO_REGULATION_OF_NEUROBLAST_PROLIFERATION	31	0.462629	1.47807	0.0783133	0.168525	1	7137	tags=48%, list=35%, signal=75%
GO_NEGATIVE_REGULATION_OF_SODIUM_ION_TRANSPORT	18	0.501647	1.47791	0.0686869	0.168595	1	3177	tags=44%, list=16%, signal=53%
GO_CALCIUM_ION_TRANSMEMBRANE_TRANSPORT	284	0.360495	1.47718	0.0469388	0.169194	1	5611	tags=40%, list=28%, signal=55%
GO_CAVEOLA	75	0.430102	1.47701	0.0683594	0.169254	1	7145	tags=59%, list=35%, signal=90%
GO_POSITIVE_REGULATION_OF_CARDIAC_MUSCLE_CELL_DIFFERENTIATION	18	0.514797	1.47692	0.0473373	0.16921	1	4842	tags=33%, list=24%, signal=44%
GO_PSEUDOPODIUM	17	0.526668	1.47687	0.0655738	0.169137	1	4554	tags=53%, list=22%, signal=68%
GO_CARDIAC_CELL_DEVELOPMENT	76	0.406546	1.47664	0.0655738	0.169254	1	7110	tags=55%, list=35%, signal=85%
GO_REGULATION_OF_GLUCOSE_METABOLIC_PROCESS	107	0.350734	1.4761	0.0274841	0.169661	1	4740	tags=34%, list=23%, signal=44%
GO_CLATHRIN_COATED_VESICLE	189	0.365781	1.47599	0.0261569	0.169641	1	5091	tags=38%, list=25%, signal=50%
GO_REGULATION_OF_EPITHELIAL_CELL_DIFFERENTIATION	143	0.375702	1.4753	0.0536082	0.170188	1	6723	tags=49%, list=33%, signal=73%
GO_NEGATIVE_REGULATION_OF_VIRAL_ENTRY_INTO_HOST_CELL	18	0.527592	1.47502	0.0772532	0.170351	1	1626	tags=28%, list=8%, signal=30%
GO_OLIGODENDROCYTE_DIFFERENTIATION	99	0.36976	1.47443	0.0363636	0.170803	1	4108	tags=32%, list=20%, signal=40%
GO_PERIKARYON	147	0.391154	1.47436	0.0679612	0.170747	1	6736	tags=49%, list=33%, signal=73%
GO_CELLULAR_RESPONSE_TO_INSULIN_STIMULUS	209	0.335635	1.47409	0.0185567	0.17089	1	5177	tags=37%, list=26%, signal=50%
GO_TUBULIN_BINDING	322	0.341935	1.47406	0.0447471	0.170793	1	4143	tags=33%, list=20%, signal=41%
GO_POSITIVE_REGULATION_OF_EMBRYONIC_DEVELOPMENT	33	0.479881	1.47368	0.073922	0.17109	1	6355	tags=52%, list=31%, signal=75%
GO_URETER_DEVELOPMENT	18	0.537846	1.47367	0.0674847	0.170968	1	7366	tags=61%, list=36%, signal=96%
GO_MICROTUBULE_ANCHORING	19	0.531823	1.4735	0.0993915	0.171045	1	3164	tags=47%, list=16%, signal=56%
GO_PROTEIN_LOCALIZATION_TO_MICROTUBULE_ORGANIZING_CENTER	30	0.476558	1.4734	0.0766208	0.171025	1	3956	tags=43%, list=19%, signal=54%
GO_T_CELL_DIFFERENTIATION_IN_THYMUS	74	0.417769	1.47334	0.0836735	0.170973	1	4398	tags=36%, list=22%, signal=46%
GO_CALCIUM_ION_REGULATED_EXOCYTOSIS	61	0.421093	1.47326	0.0681363	0.170948	1	6483	tags=61%, list=32%, signal=89%
GO_INSULIN_RECEPTOR_SIGNALING_PATHWAY	132	0.354009	1.4731	0.0228216	0.170977	1	5118	tags=41%, list=25%, signal=54%
GO_VASCULAR_PROCESS_IN_CIRCULATORY_SYSTEM	179	0.389347	1.47293	0.0582329	0.171012	1	6275	tags=47%, list=31%, signal=67%
GO_SERTOLI_CELL_DEVELOPMENT	15	0.530073	1.47278	0.0800821	0.171033	1	5557	tags=60%, list=27%, signal=83%
GO_CARDIAC_ATRIUM_MORPHOGENESIS	27	0.510468	1.47264	0.086	0.171056	1	7145	tags=56%, list=35%, signal=86%
GO_MAINTENANCE_OF_LOCATION	300	0.35135	1.47242	0.0303644	0.171155	1	5109	tags=37%, list=25%, signal=49%
GO_POSITIVE_REGULATION_OF_NF_KAPPAB_TRANSCRIPTION_FACTOR_ACTIVITY	155	0.369304	1.47211	0.0724346	0.171391	1	4326	tags=35%, list=21%, signal=44%
GO_POSITIVE_REGULATION_OF_NEURON_DEATH	94	0.373132	1.47198	0.0442656	0.1714	1	3362	tags=30%, list=17%, signal=36%
GO_CELLULAR_RESPONSE_TO_ACID_CHEMICAL	63	0.437222	1.47187	0.0914634	0.171393	1	5537	tags=48%, list=27%, signal=65%
GO_PROSTATE_GLAND_MORPHOGENESIS	28	0.50633	1.47187	0.0694445	0.171272	1	6227	tags=46%, list=31%, signal=67%
GO_POSITIVE_REGULATION_BY_HOST_OF_VIRAL_TRANSCRIPTION	17	0.51677	1.4713	0.0846154	0.171687	1	3712	tags=47%, list=18%, signal=58%
GO_SODIUM_CHANNEL_COMPLEX	26	0.553507	1.47079	0.0991903	0.172047	1	7347	tags=69%, list=36%, signal=108%
GO_FOREBRAIN_NEURON_DIFFERENTIATION	51	0.426431	1.47071	0.0701031	0.172008	1	4083	tags=29%, list=20%, signal=37%
GO_REGULATION_OF_MUSCLE_ORGAN_DEVELOPMENT	129	0.389519	1.47059	0.0565657	0.171992	1	5163	tags=32%, list=25%, signal=42%
GO_CARDIAC_MUSCLE_CELL_DIFFERENTIATION	107	0.388489	1.47024	0.0630081	0.172235	1	5044	tags=35%, list=25%, signal=46%
GO_ERBB2_SIGNALING_PATHWAY	31	0.451162	1.4699	0.0487805	0.172424	1	6193	tags=55%, list=31%, signal=79%
GO_REGULATION_OF_GLIAL_CELL_PROLIFERATION	28	0.450779	1.46956	0.0542169	0.172644	1	4088	tags=32%, list=20%, signal=40%
GO_POSITIVE_REGULATION_OF_BLOOD_CIRCULATION	70	0.426512	1.46952	0.0564516	0.172554	1	7210	tags=51%, list=36%, signal=79%
GO_CLATHRIN_COATED_ENDOCYTIC_VESICLE	56	0.45642	1.46947	0.0964361	0.17249	1	5907	tags=52%, list=29%, signal=73%
GO_CELL_MATURATION	166	0.342239	1.46937	0.0272537	0.172485	1	5527	tags=35%, list=27%, signal=48%
GO_NEGATIVE_REGULATION_OF_HEMOPOIESIS	135	0.378522	1.46923	0.0715706	0.172511	1	4156	tags=34%, list=20%, signal=43%
GO_GLUCOCORTICOID_RECEPTOR_BINDING	15	0.552137	1.46918	0.072407	0.172456	1	1577	tags=27%, list=8%, signal=29%
GO_REGULATION_OF_FATTY_ACID_METABOLIC_PROCESS	91	0.350219	1.46892	0.0263692	0.172587	1	4198	tags=24%, list=21%, signal=30%
GO_REGULATION_OF_DNA_TEMPLATED_TRANSCRIPTION_ELONGATION	37	0.463908	1.46885	0.0737864	0.172525	1	3102	tags=41%, list=15%, signal=48%
GO_CELLULAR_RESPONSE_TO_PH	20	0.509042	1.46865	0.079918	0.172594	1	5061	tags=50%, list=25%, signal=67%
GO_DEFINITIVE_HEMOPOIESIS	20	0.510837	1.46861	0.0806452	0.172519	1	5166	tags=50%, list=25%, signal=67%
GO_DIGESTIVE_SYSTEM_DEVELOPMENT	139	0.389244	1.46847	0.0671937	0.17253	1	7643	tags=50%, list=38%, signal=79%
GO_NEGATIVE_REGULATION_OF_PROTEIN_SERINE_THREONINE_KINASE_ACTIVITY	131	0.356765	1.46807	0.044898	0.172839	1	5514	tags=37%, list=27%, signal=51%
GO_REGULATION_OF_LEUKOCYTE_DEGRANULATION	46	0.475018	1.46758	0.105368	0.173172	1	4905	tags=52%, list=24%, signal=69%
GO_LEFT_RIGHT_PATTERN_FORMATION	21	0.474347	1.46731	0.0698603	0.173307	1	523	tags=19%, list=3%, signal=20%
GO_STEM_CELL_DIVISION	43	0.440417	1.46691	0.0727273	0.173574	1	5003	tags=42%, list=25%, signal=55%
GO_ADENYLATE_CYCLASE_ACTIVATING_G_PROTEIN_COUPLED_RECEPTOR_SIGNALING_PATHWAY	121	0.421364	1.46675	0.0715746	0.173612	1	5991	tags=40%, list=30%, signal=56%
GO_POLYSACCHARIDE_METABOLIC_PROCESS	109	0.367216	1.46659	0.0300601	0.173688	1	4700	tags=35%, list=23%, signal=45%
GO_GLANDULAR_EPITHELIAL_CELL_DEVELOPMENT	25	0.478706	1.46657	0.0757282	0.173588	1	4399	tags=44%, list=22%, signal=56%
GO_NEGATIVE_REGULATION_OF_MYELOID_CELL_DIFFERENTIATION	78	0.398825	1.46628	0.0506073	0.173752	1	4156	tags=37%, list=20%, signal=47%
GO_CD4_POSITIVE_ALPHA_BETA_T_CELL_DIFFERENTIATION	76	0.470007	1.46619	0.12115	0.173703	1	5540	tags=50%, list=27%, signal=69%
GO_ADULT_LOCOMOTORY_BEHAVIOR	73	0.406273	1.46549	0.0553279	0.174284	1	4325	tags=36%, list=21%, signal=45%
GO_REGULATION_OF_PROTEIN_SERINE_THREONINE_KINASE_ACTIVITY	490	0.329976	1.46543	0.0300601	0.174216	1	4825	tags=35%, list=24%, signal=44%
GO_POSITIVE_REGULATION_OF_MYELOID_LEUKOCYTE_MEDIATED_IMMUNITY	34	0.469876	1.46497	0.103239	0.174573	1	4905	tags=47%, list=24%, signal=62%
GO_POSITIVE_REGULATION_OF_LIPID_METABOLIC_PROCESS	142	0.365008	1.46495	0.042	0.174477	1	5166	tags=33%, list=25%, signal=44%
GO_HISTONE_DEUBIQUITINATION	22	0.506737	1.46494	0.0685185	0.174366	1	1803	tags=41%, list=9%, signal=45%
GO_MATERNAL_PROCESS_INVOLVED_IN_FEMALE_PREGNANCY	63	0.404601	1.46469	0.0570265	0.174515	1	4455	tags=38%, list=22%, signal=49%
GO_MUSCLE_ALPHA_ACTININ_BINDING	15	0.593451	1.46446	0.0899796	0.17466	1	5193	tags=60%, list=26%, signal=81%
GO_REGULATION_OF_NUCLEOTIDE_METABOLIC_PROCESS	110	0.344323	1.46439	0.0417495	0.17461	1	3124	tags=25%, list=15%, signal=29%
GO_NEGATIVE_REGULATION_OF_T_CELL_DIFFERENTIATION	42	0.445499	1.46434	0.0907258	0.174526	1	3915	tags=38%, list=19%, signal=47%
GO_INTRINSIC_COMPONENT_OF_PRESYNAPTIC_ACTIVE_ZONE_MEMBRANE	18	0.546867	1.46415	0.0811881	0.174592	1	6483	tags=72%, list=32%, signal=106%
GO_CHOLESTEROL_EFFLUX	46	0.417628	1.46403	0.0471311	0.174588	1	4594	tags=28%, list=23%, signal=36%
GO_PHOSPHATIDYLINOSITOL_3_KINASE_COMPLEX	26	0.52771	1.46328	0.1	0.175178	1	5706	tags=54%, list=28%, signal=75%
GO_ODONTOGENESIS	127	0.39018	1.46328	0.0780287	0.17506	1	5962	tags=40%, list=29%, signal=57%
GO_RESPONSE_TO_INSULIN	262	0.319948	1.46323	0.0123711	0.174986	1	5177	tags=35%, list=26%, signal=47%
GO_UROGENITAL_SYSTEM_DEVELOPMENT	323	0.3625	1.46248	0.0609756	0.175594	1	5490	tags=38%, list=27%, signal=51%
GO_REGULATION_OF_TUMOR_NECROSIS_FACTOR_MEDIATED_SIGNALING_PATHWAY	53	0.390325	1.46239	0.0429448	0.175554	1	5943	tags=47%, list=29%, signal=67%
GO_ALPHA_BETA_T_CELL_ACTIVATION_INVOLVED_IN_IMMUNE_RESPONSE	62	0.474966	1.46215	0.110883	0.175651	1	4693	tags=44%, list=23%, signal=56%
GO_NEGATIVE_REGULATION_OF_ATP_METABOLIC_PROCESS	26	0.441767	1.46211	0.0442656	0.175576	1	1735	tags=19%, list=9%, signal=21%
GO_POTASSIUM_ION_TRANSMEMBRANE_TRANSPORTER_ACTIVITY	150	0.401467	1.46169	0.0737705	0.175845	1	7574	tags=59%, list=37%, signal=94%
GO_REGULATION_OF_GLUCONEOGENESIS	40	0.396626	1.46165	0.038	0.175758	1	5137	tags=35%, list=25%, signal=47%
GO_EAR_MORPHOGENESIS	119	0.366588	1.46138	0.0623656	0.175932	1	6494	tags=44%, list=32%, signal=64%
GO_COLLAGEN_CONTAINING_EXTRACELLULAR_MATRIX	412	0.427387	1.46127	0.13	0.175918	1	5185	tags=41%, list=26%, signal=53%
GO_AXONAL_TRANSPORT	54	0.420978	1.46089	0.0838323	0.176156	1	3986	tags=39%, list=20%, signal=48%
GO_MEMBRANE_PROTEIN_PROTEOLYSIS	59	0.410055	1.46081	0.0850202	0.176122	1	4947	tags=46%, list=24%, signal=60%
GO_SMOOTH_MUSCLE_CELL_PROLIFERATION	133	0.405114	1.46079	0.0823293	0.176027	1	3601	tags=30%, list=18%, signal=36%
GO_CRANIAL_NERVE_DEVELOPMENT	50	0.438828	1.46007	0.0631579	0.176685	1	5898	tags=52%, list=29%, signal=73%
GO_PEPTIDYL_LYSINE_MODIFICATION	344	0.334901	1.46005	0.0466926	0.176581	1	3926	tags=33%, list=19%, signal=40%
GO_POTASSIUM_ION_TRANSPORT	225	0.371479	1.46001	0.0731225	0.176517	1	7651	tags=56%, list=38%, signal=89%
GO_PROTEIN_KINASE_B_SIGNALING	241	0.366027	1.4596	0.0618557	0.176816	1	5724	tags=40%, list=28%, signal=55%
GO_REGULATION_OF_HEART_RATE_BY_CARDIAC_CONDUCTION	37	0.473003	1.45955	0.0921844	0.176738	1	6642	tags=65%, list=33%, signal=96%
GO_POSITIVE_REGULATION_OF_GLYCOPROTEIN_BIOSYNTHETIC_PROCESS	19	0.519478	1.45893	0.0757895	0.177221	1	2713	tags=26%, list=13%, signal=30%
GO_GOLGI_TO_VACUOLE_TRANSPORT	16	0.497675	1.45846	0.0438247	0.177572	1	4893	tags=44%, list=24%, signal=58%
GO_IMPORT_INTO_CELL	222	0.34645	1.45838	0.0325203	0.177536	1	6213	tags=41%, list=31%, signal=58%
GO_GOLGI_TO_PLASMA_MEMBRANE_PROTEIN_TRANSPORT	39	0.419154	1.45824	0.0595483	0.17756	1	3482	tags=36%, list=17%, signal=43%
GO_POSITIVE_REGULATION_OF_FAT_CELL_DIFFERENTIATION	63	0.403186	1.45816	0.0764588	0.177515	1	2773	tags=24%, list=14%, signal=27%
GO_COLLAGEN_CATABOLIC_PROCESS	43	0.500185	1.45808	0.116183	0.177473	1	4598	tags=42%, list=23%, signal=54%
GO_NEGATIVE_REGULATION_OF_EPITHELIAL_CELL_DIFFERENTIATION	45	0.422533	1.45779	0.0650888	0.177673	1	4810	tags=36%, list=24%, signal=46%
GO_NEURON_CELLULAR_HOMEOSTASIS	32	0.457589	1.45759	0.0805501	0.177744	1	6744	tags=72%, list=33%, signal=107%
GO_REGULATION_OF_CAMP_MEDIATED_SIGNALING	49	0.445427	1.45688	0.0753564	0.178382	1	4275	tags=35%, list=21%, signal=44%
GO_DEVELOPMENTAL_INDUCTION	36	0.447122	1.45685	0.0672098	0.178294	1	7180	tags=47%, list=35%, signal=73%
GO_LENS_DEVELOPMENT_IN_CAMERA_TYPE_EYE	79	0.39081	1.45673	0.0480962	0.178295	1	3152	tags=24%, list=16%, signal=28%
GO_HYPEROSMOTIC_RESPONSE	25	0.455355	1.45659	0.0587045	0.178312	1	1860	tags=24%, list=9%, signal=26%
GO_EMBRYONIC_SKELETAL_SYSTEM_MORPHOGENESIS	97	0.407554	1.45609	0.0974155	0.178672	1	6789	tags=41%, list=33%, signal=62%
GO_REGULATION_OF_MRNA_3_END_PROCESSING	26	0.477603	1.45582	0.0963115	0.178822	1	5646	tags=54%, list=28%, signal=75%
GO_REGULATION_OF_ACTIN_NUCLEATION	27	0.438925	1.45552	0.0565657	0.178991	1	4255	tags=41%, list=21%, signal=51%
GO_NEGATIVE_REGULATION_OF_CD4_POSITIVE_ALPHA_BETA_T_CELL_ACTIVATION	30	0.476764	1.45537	0.0879346	0.17905	1	2881	tags=37%, list=14%, signal=43%
GO_REGULATION_OF_SUPEROXIDE_ANION_GENERATION	22	0.502343	1.45524	0.088632	0.179069	1	3269	tags=36%, list=16%, signal=43%
GO_APPENDAGE_DEVELOPMENT	172	0.377053	1.4551	0.0828157	0.179082	1	2831	tags=21%, list=14%, signal=24%
GO_CLATHRIN_COAT	45	0.395068	1.45502	0.0584677	0.179043	1	5330	tags=49%, list=26%, signal=66%
GO_NEURON_FATE_COMMITMENT	66	0.405539	1.455	0.0673267	0.178946	1	6254	tags=33%, list=31%, signal=48%
GO_DENDRITE_EXTENSION	34	0.429964	1.45493	0.0514851	0.178894	1	5846	tags=47%, list=29%, signal=66%
GO_CELLULAR_RESPONSE_TO_RETINOIC_ACID	63	0.394743	1.45451	0.0598802	0.179179	1	5349	tags=44%, list=26%, signal=60%
GO_RESPONSE_TO_PEPTIDE_HORMONE	420	0.309335	1.45358	0.0181818	0.180048	1	5179	tags=33%, list=26%, signal=44%
GO_MEMBRANE_DEPOLARIZATION_DURING_ACTION_POTENTIAL	36	0.515826	1.45332	0.10142	0.180165	1	5906	tags=61%, list=29%, signal=86%
GO_LIPASE_ACTIVITY	119	0.357797	1.4532	0.043659	0.180169	1	5157	tags=34%, list=25%, signal=46%
GO_PROTEIN_DEACETYLASE_ACTIVITY	27	0.428652	1.45317	0.0650407	0.180077	1	3331	tags=37%, list=16%, signal=44%
GO_FAD_BINDING	32	0.42658	1.45306	0.0538302	0.180077	1	3107	tags=28%, list=15%, signal=33%
GO_REGULATION_OF_LONG_TERM_NEURONAL_SYNAPTIC_PLASTICITY	24	0.475092	1.45304	0.0887574	0.179982	1	6241	tags=63%, list=31%, signal=90%
GO_MITOTIC_CHROMOSOME_CONDENSATION	15	0.611071	1.45296	0.121622	0.179934	1	2370	tags=40%, list=12%, signal=45%
GO_RETROGRADE_AXONAL_TRANSPORT	19	0.544242	1.45287	0.108216	0.1799	1	3986	tags=58%, list=20%, signal=72%
GO_RENAL_FILTRATION	20	0.529867	1.45286	0.0901961	0.179787	1	4964	tags=50%, list=24%, signal=66%
GO_BONE_GROWTH	31	0.462969	1.45262	0.0877551	0.179897	1	5109	tags=48%, list=25%, signal=65%
GO_REGULATION_OF_CELL_CELL_ADHESION	405	0.383092	1.45246	0.101215	0.179964	1	5137	tags=37%, list=25%, signal=49%
GO_DOPAMINE_TRANSPORT	48	0.444723	1.45204	0.0753968	0.180269	1	6483	tags=56%, list=32%, signal=82%
GO_AP_TYPE_MEMBRANE_COAT_ADAPTOR_COMPLEX	35	0.412042	1.45203	0.0634921	0.180152	1	5209	tags=49%, list=26%, signal=65%
GO_AMINO_ACID_CATION_SYMPORTER_ACTIVITY	19	0.509056	1.45183	0.0604839	0.180239	1	6749	tags=63%, list=33%, signal=95%
GO_NUCLEAR_PERIPHERY	124	0.374646	1.45164	0.0758483	0.180322	1	4739	tags=40%, list=23%, signal=52%
GO_NEGATIVE_REGULATION_OF_EMBRYONIC_DEVELOPMENT	25	0.495505	1.45158	0.086785	0.180252	1	5190	tags=44%, list=26%, signal=59%
GO_METAL_ION_TRANSMEMBRANE_TRANSPORTER_ACTIVITY	413	0.351972	1.45142	0.0707071	0.180302	1	7516	tags=52%, list=37%, signal=81%
GO_ASYMMETRIC_CELL_DIVISION	20	0.487462	1.45105	0.0721443	0.180553	1	5003	tags=45%, list=25%, signal=60%
GO_IMPORT_ACROSS_PLASMA_MEMBRANE	152	0.355145	1.45082	0.0403226	0.180653	1	7322	tags=51%, list=36%, signal=80%
GO_REGULATION_OF_ACTIN_FILAMENT_BASED_MOVEMENT	42	0.418944	1.45081	0.0616302	0.180544	1	2886	tags=31%, list=14%, signal=36%
GO_CELLULAR_RESPONSE_TO_PROSTAGLANDIN_E_STIMULUS	16	0.525221	1.45069	0.0721443	0.180552	1	5991	tags=56%, list=30%, signal=80%
GO_REGULATION_OF_MYELOID_LEUKOCYTE_MEDIATED_IMMUNITY	57	0.455437	1.45043	0.123753	0.18069	1	4905	tags=46%, list=24%, signal=60%
GO_CELLULAR_RESPONSE_TO_NUTRIENT	42	0.429966	1.45041	0.0573123	0.180589	1	5318	tags=36%, list=26%, signal=48%
GO_SUPEROXIDE_ANION_GENERATION	35	0.44995	1.45032	0.0961538	0.180556	1	3269	tags=31%, list=16%, signal=37%
GO_REGULATION_OF_NEUROTRANSMITTER_TRANSPORT	115	0.388449	1.45025	0.0753968	0.180503	1	6483	tags=56%, list=32%, signal=81%
GO_ALTERNATIVE_MRNA_SPLICING_VIA_SPLICEOSOME	70	0.409889	1.45004	0.0735587	0.180604	1	3305	tags=33%, list=16%, signal=39%
GO_HISTONE_H3_K4_METHYLATION	46	0.444796	1.44959	0.0747475	0.180906	1	3896	tags=35%, list=19%, signal=43%
GO_REGULATION_OF_SMOOTH_MUSCLE_CONTRACTION	57	0.437327	1.44908	0.0891473	0.181307	1	6577	tags=54%, list=32%, signal=80%
GO_POSITIVE_REGULATION_OF_EPITHELIAL_CELL_DIFFERENTIATION	59	0.394072	1.44865	0.0535714	0.18163	1	6851	tags=51%, list=34%, signal=77%
GO_CYTOPLASMIC_STRESS_GRANULE	69	0.424976	1.44835	0.0850202	0.18181	1	2448	tags=28%, list=12%, signal=31%
GO_VENTRICULAR_SEPTUM_MORPHOGENESIS	42	0.469075	1.44828	0.108434	0.181767	1	8274	tags=67%, list=41%, signal=112%
GO_POSITIVE_REGULATION_OF_PROTEIN_LOCALIZATION_TO_MEMBRANE	113	0.333679	1.4482	0.0337972	0.181718	1	2876	tags=25%, list=14%, signal=29%
GO_NEGATIVE_REGULATION_OF_JNK_CASCADE	36	0.427515	1.44737	0.0786749	0.182443	1	4434	tags=36%, list=22%, signal=46%
GO_REGULATION_OF_SYNAPTIC_VESICLE_EXOCYTOSIS	78	0.398101	1.44715	0.0758197	0.182513	1	6435	tags=56%, list=32%, signal=82%
GO_FOREBRAIN_CELL_MIGRATION	55	0.433336	1.44658	0.0728745	0.182974	1	3986	tags=33%, list=20%, signal=41%
GO_POSITIVE_REGULATION_OF_SODIUM_ION_TRANSMEMBRANE_TRANSPORT	20	0.496998	1.44655	0.0882353	0.182893	1	3207	tags=40%, list=16%, signal=47%
GO_RENAL_SYSTEM_VASCULATURE_DEVELOPMENT	27	0.570741	1.44547	0.116832	0.183861	1	6123	tags=59%, list=30%, signal=85%
GO_EXOCRINE_SYSTEM_DEVELOPMENT	51	0.416161	1.44539	0.0699589	0.183817	1	4810	tags=35%, list=24%, signal=46%
GO_INORGANIC_ION_IMPORT_ACROSS_PLASMA_MEMBRANE	93	0.383903	1.4448	0.0576132	0.184275	1	7322	tags=56%, list=36%, signal=87%
GO_POSITIVE_REGULATION_OF_DNA_BINDING	54	0.371801	1.44475	0.0395257	0.1842	1	4058	tags=33%, list=20%, signal=42%
GO_TEMPERATURE_HOMEOSTASIS	172	0.34937	1.4447	0.0502008	0.184132	1	4276	tags=31%, list=21%, signal=39%
GO_REGULATION_OF_EPITHELIAL_TO_MESENCHYMAL_TRANSITION	86	0.406084	1.44469	0.101961	0.184015	1	2658	tags=24%, list=13%, signal=28%
GO_CORTICAL_CYTOSKELETON_ORGANIZATION	58	0.396493	1.44445	0.0517928	0.18414	1	4233	tags=33%, list=21%, signal=41%
GO_NEGATIVE_REGULATION_OF_RHO_PROTEIN_SIGNAL_TRANSDUCTION	20	0.507825	1.44393	0.101449	0.184576	1	5304	tags=60%, list=26%, signal=81%
GO_CARBOHYDRATE_BIOSYNTHETIC_PROCESS	203	0.324361	1.44387	0.0324544	0.184512	1	4479	tags=30%, list=22%, signal=38%
GO_OSTEOCLAST_DIFFERENTIATION	92	0.4259	1.44377	0.102669	0.184503	1	4305	tags=35%, list=21%, signal=44%
GO_LAMELLIPODIUM_MORPHOGENESIS	16	0.507435	1.44342	0.0831643	0.184778	1	4255	tags=38%, list=21%, signal=47%
GO_POSITIVE_REGULATION_OF_CELLULAR_RESPONSE_TO_INSULIN_STIMULUS	25	0.433105	1.44317	0.0521042	0.184908	1	5109	tags=40%, list=25%, signal=53%
GO_NEGATIVE_REGULATION_OF_BLOOD_VESSEL_ENDOTHELIAL_CELL_MIGRATION	34	0.454054	1.44287	0.0794574	0.185099	1	3935	tags=41%, list=19%, signal=51%
GO_REGULATION_OF_SODIUM_ION_TRANSMEMBRANE_TRANSPORTER_ACTIVITY	53	0.418111	1.44279	0.0717213	0.185067	1	4248	tags=38%, list=21%, signal=48%
GO_HINDLIMB_MORPHOGENESIS	37	0.454522	1.44277	0.0824524	0.184969	1	4756	tags=32%, list=23%, signal=42%
GO_PASSIVE_TRANSMEMBRANE_TRANSPORTER_ACTIVITY	442	0.353146	1.44272	0.0801603	0.184893	1	7516	tags=49%, list=37%, signal=76%
GO_POSITIVE_REGULATION_OF_LONG_TERM_SYNAPTIC_POTENTIATION	23	0.462769	1.44203	0.0645793	0.185511	1	6255	tags=57%, list=31%, signal=82%
GO_NEGATIVE_REGULATION_OF_INTERLEUKIN_2_PRODUCTION	22	0.540947	1.44174	0.136456	0.185669	1	6545	tags=55%, list=32%, signal=80%
GO_REGULATION_OF_ENDOTHELIAL_CELL_DIFFERENTIATION	34	0.479929	1.44112	0.0921844	0.186159	1	3052	tags=32%, list=15%, signal=38%
GO_PROTEIN_ACETYLATION	176	0.334656	1.44084	0.0429688	0.18636	1	4628	tags=38%, list=23%, signal=49%
GO_TRANSMITTER_GATED_CHANNEL_ACTIVITY	60	0.429335	1.44081	0.101594	0.186268	1	8090	tags=60%, list=40%, signal=99%
GO_REGULATION_OF_NUCLEAR_TRANSCRIBED_MRNA_CATABOLIC_PROCESS_DEADENYLATION_DEPENDENT_DECAY	17	0.512788	1.44071	0.0709939	0.186256	1	662	tags=24%, list=3%, signal=24%
GO_REGULATION_OF_MEMBRANE_POTENTIAL	413	0.350537	1.44068	0.0770791	0.186171	1	7147	tags=53%, list=35%, signal=79%
GO_POSITIVE_REGULATION_OF_EPIDERMIS_DEVELOPMENT	37	0.421698	1.44061	0.0776699	0.186117	1	5771	tags=51%, list=28%, signal=72%
GO_RETINA_MORPHOGENESIS_IN_CAMERA_TYPE_EYE	59	0.387255	1.44056	0.0667976	0.186066	1	6190	tags=42%, list=31%, signal=61%
GO_NOREPINEPHRINE_TRANSPORT	25	0.505999	1.4405	0.101796	0.186004	1	6212	tags=48%, list=31%, signal=69%
GO_MITOGEN_ACTIVATED_PROTEIN_KINASE_KINASE_KINASE_BINDING	18	0.476913	1.44031	0.0633663	0.186075	1	2516	tags=39%, list=12%, signal=44%
GO_VOLTAGE_GATED_SODIUM_CHANNEL_COMPLEX	17	0.602042	1.4399	0.114228	0.186368	1	5679	tags=65%, list=28%, signal=90%
GO_REGULATION_OF_RESPONSE_TO_WOUNDING	164	0.381766	1.43971	0.0747475	0.186451	1	6246	tags=38%, list=31%, signal=55%
GO_CLEAVAGE_FURROW	48	0.390419	1.43963	0.045098	0.186417	1	2311	tags=25%, list=11%, signal=28%
GO_NEUROMUSCULAR_PROCESS_CONTROLLING_POSTURE	16	0.516725	1.43957	0.0894309	0.186372	1	943	tags=25%, list=5%, signal=26%
GO_DIOXYGENASE_ACTIVITY	78	0.358346	1.43917	0.0377359	0.186674	1	2624	tags=24%, list=13%, signal=28%
GO_REGULATION_OF_VASCULAR_ASSOCIATED_SMOOTH_MUSCLE_CELL_PROLIFERATION	49	0.456067	1.43825	0.10041	0.187475	1	4135	tags=35%, list=20%, signal=43%
GO_MEMBRANE_BIOGENESIS	41	0.430192	1.43808	0.0823293	0.187538	1	6085	tags=49%, list=30%, signal=70%
GO_MESENCHYMAL_CELL_PROLIFERATION	44	0.444153	1.43776	0.0910931	0.187756	1	6453	tags=48%, list=32%, signal=70%
GO_MEMBRANE_RAFT_ORGANIZATION	23	0.500852	1.43767	0.114	0.18771	1	3227	tags=35%, list=16%, signal=41%
GO_MALE_SEX_DETERMINATION	15	0.544475	1.43738	0.0732759	0.187853	1	5064	tags=47%, list=25%, signal=62%
GO_SMOOTH_MUSCLE_TISSUE_DEVELOPMENT	22	0.532593	1.43733	0.103448	0.187794	1	6686	tags=59%, list=33%, signal=88%
GO_CHROMATIN_ASSEMBLY_OR_DISASSEMBLY	129	0.395378	1.43643	0.0963855	0.188596	1	2863	tags=32%, list=14%, signal=37%
GO_REGULATION_OF_RECEPTOR_BINDING	25	0.500306	1.4364	0.0903733	0.188514	1	5137	tags=44%, list=25%, signal=59%
GO_RRNA_TRANSCRIPTION	27	0.50249	1.4364	0.104418	0.188397	1	3127	tags=41%, list=15%, signal=48%
GO_RESPONSE_TO_MONOSACCHARIDE	189	0.31189	1.43629	0.0217391	0.188394	1	4740	tags=33%, list=23%, signal=43%
GO_CARTILAGE_DEVELOPMENT	184	0.39791	1.43608	0.102616	0.18851	1	5775	tags=38%, list=28%, signal=53%
GO_REGULATION_OF_ADENYLATE_CYCLASE_ACTIVITY	31	0.454449	1.43607	0.0785855	0.188401	1	5280	tags=39%, list=26%, signal=52%
GO_PROTEIN_LOCALIZATION_TO_NUCLEUS	263	0.331347	1.43537	0.0382294	0.188947	1	2489	tags=25%, list=12%, signal=28%
GO_CALCIUM_ACTIVATED_CATION_CHANNEL_ACTIVITY	25	0.46004	1.43486	0.0745342	0.189379	1	7069	tags=56%, list=35%, signal=86%
GO_MESONEPHRIC_TUBULE_MORPHOGENESIS	66	0.417069	1.43474	0.0763052	0.189388	1	8274	tags=55%, list=41%, signal=92%
GO_REGULATION_OF_RECEPTOR_RECYCLING	20	0.497083	1.43456	0.0817204	0.18948	1	2485	tags=35%, list=12%, signal=40%
GO_T_CELL_DIFFERENTIATION_INVOLVED_IN_IMMUNE_RESPONSE	69	0.45948	1.43449	0.13442	0.189442	1	4693	tags=42%, list=23%, signal=54%
GO_RESPONSE_TO_PEPTIDE	498	0.312938	1.43387	0.0305499	0.189953	1	5179	tags=34%, list=26%, signal=44%
GO_REGULATION_OF_SENSORY_PERCEPTION	32	0.444193	1.43387	0.0711539	0.18984	1	4144	tags=31%, list=20%, signal=39%
GO_REGULATION_OF_STEM_CELL_PROLIFERATION	64	0.386341	1.43348	0.0515873	0.190147	1	6254	tags=41%, list=31%, signal=59%
GO_RAB_PROTEIN_SIGNAL_TRANSDUCTION	20	0.462419	1.43287	0.0849802	0.190638	1	3881	tags=40%, list=19%, signal=49%
GO_POSITIVE_REGULATION_OF_DNA_TEMPLATED_TRANSCRIPTION_ELONGATION	22	0.49367	1.43267	0.0903491	0.190742	1	4149	tags=55%, list=20%, signal=68%
GO_FATTY_ACID_TRANSMEMBRANE_TRANSPORT	23	0.460298	1.43173	0.083682	0.191577	1	3759	tags=39%, list=19%, signal=48%
GO_REGULATION_OF_GLUTAMATE_SECRETION	15	0.552613	1.43167	0.077821	0.191517	1	4023	tags=33%, list=20%, signal=42%
GO_NEUROEPITHELIAL_CELL_DIFFERENTIATION	52	0.380495	1.43135	0.0504032	0.191751	1	3042	tags=27%, list=15%, signal=32%
GO_CD4_POSITIVE_OR_CD8_POSITIVE_ALPHA_BETA_T_CELL_LINEAGE_COMMITMENT	21	0.564573	1.43131	0.14876	0.191674	1	5520	tags=62%, list=27%, signal=85%
GO_MUSCLE_CONTRACTION	339	0.369417	1.43125	0.0934959	0.191604	1	6742	tags=51%, list=33%, signal=75%
GO_REGULATION_OF_STEM_CELL_POPULATION_MAINTENANCE	32	0.455307	1.43118	0.0909091	0.19156	1	4396	tags=38%, list=22%, signal=48%
GO_ENTERIC_NERVOUS_SYSTEM_DEVELOPMENT	15	0.57282	1.43101	0.107943	0.191614	1	5726	tags=67%, list=28%, signal=93%
GO_EAR_DEVELOPMENT	213	0.337254	1.43017	0.0756646	0.192375	1	5962	tags=39%, list=29%, signal=55%
GO_CELLULAR_CARBOHYDRATE_BIOSYNTHETIC_PROCESS	85	0.356039	1.43007	0.040568	0.192365	1	4700	tags=33%, list=23%, signal=43%
GO_SPINAL_CORD_MOTOR_NEURON_DIFFERENTIATION	35	0.441306	1.42989	0.0745342	0.192439	1	2831	tags=26%, list=14%, signal=30%
GO_SODIUM_ION_IMPORT_ACROSS_PLASMA_MEMBRANE	17	0.500168	1.42976	0.0984252	0.192463	1	4731	tags=35%, list=23%, signal=46%
GO_NEUROTRANSMITTER_TRANSPORT	222	0.360528	1.42956	0.0808081	0.192535	1	6483	tags=51%, list=32%, signal=75%
GO_GLUTAMATE_RECEPTOR_BINDING	44	0.433701	1.42945	0.0720165	0.192539	1	7613	tags=66%, list=38%, signal=105%
GO_SYNAPTIC_VESICLE_PRIMING	20	0.488822	1.42935	0.0949495	0.192518	1	7309	tags=65%, list=36%, signal=101%
GO_CELLULAR_RESPONSE_TO_STEROL_DEPLETION	15	0.520939	1.42904	0.107287	0.192717	1	2563	tags=33%, list=13%, signal=38%
GO_NEGATIVE_REGULATION_OF_NEURON_APOPTOTIC_PROCESS	140	0.354544	1.42901	0.0662651	0.192637	1	5830	tags=40%, list=29%, signal=56%
GO_NEGATIVE_REGULATION_OF_GTPASE_ACTIVITY	46	0.389374	1.42835	0.0465587	0.193231	1	2993	tags=33%, list=15%, signal=38%
GO_NEGATIVE_REGULATION_OF_INTERLEUKIN_8_PRODUCTION	16	0.547444	1.42829	0.0880626	0.193168	1	1887	tags=31%, list=9%, signal=34%
GO_STEROL_TRANSPORT	97	0.350395	1.42824	0.0593047	0.193097	1	5137	tags=31%, list=25%, signal=41%
GO_MYELIN_MAINTENANCE	15	0.501128	1.42821	0.0833333	0.193009	1	5857	tags=53%, list=29%, signal=75%
GO_REGULATION_OF_RAC_PROTEIN_SIGNAL_TRANSDUCTION	16	0.47818	1.42792	0.06875	0.193188	1	3578	tags=44%, list=18%, signal=53%
GO_CLATHRIN_ADAPTOR_COMPLEX	24	0.427445	1.42748	0.0748031	0.19355	1	5209	tags=50%, list=26%, signal=67%
GO_DECIDUALIZATION	24	0.479622	1.42682	0.0932039	0.194177	1	9014	tags=71%, list=44%, signal=127%
GO_MYOSIN_II_COMPLEX	20	0.502712	1.42637	0.0836735	0.194512	1	1412	tags=25%, list=7%, signal=27%
GO_REGULATION_OF_DEFENSE_RESPONSE_TO_BACTERIUM	17	0.476417	1.42593	0.084507	0.194872	1	1672	tags=24%, list=8%, signal=26%
GO_ACTIN_BASED_CELL_PROJECTION	206	0.352575	1.42552	0.0534979	0.195179	1	5631	tags=39%, list=28%, signal=53%
GO_POSITIVE_REGULATION_OF_PHAGOCYTOSIS	65	0.440266	1.42551	0.128834	0.195078	1	4789	tags=31%, list=24%, signal=40%
GO_REGULATION_OF_ION_TRANSMEMBRANE_TRANSPORT	451	0.353357	1.4251	0.0813008	0.195333	1	5949	tags=43%, list=29%, signal=59%
GO_THYMIC_T_CELL_SELECTION	22	0.542175	1.42481	0.156576	0.195499	1	3339	tags=45%, list=16%, signal=54%
GO_QUATERNARY_AMMONIUM_GROUP_BINDING	26	0.454478	1.4246	0.0607287	0.195573	1	1525	tags=19%, list=8%, signal=21%
GO_MUSCLE_CELL_MIGRATION	79	0.4338	1.42456	0.102249	0.195484	1	4255	tags=37%, list=21%, signal=46%
GO_POSITIVE_REGULATION_OF_DENDRITE_MORPHOGENESIS	38	0.41234	1.42392	0.0682731	0.196028	1	4477	tags=47%, list=22%, signal=61%
GO_REGULATION_OF_OSSIFICATION	187	0.380531	1.42313	0.0944558	0.196756	1	5318	tags=36%, list=26%, signal=49%
GO_HIGH_DENSITY_LIPOPROTEIN_PARTICLE_ASSEMBLY	15	0.536952	1.42236	0.0858369	0.197437	1	4594	tags=53%, list=23%, signal=69%
GO_SYNTAXIN_1_BINDING	26	0.45283	1.42195	0.0863454	0.197731	1	3083	tags=38%, list=15%, signal=45%
GO_POSITIVE_REGULATION_OF_INSULIN_SECRETION_INVOLVED_IN_CELLULAR_RESPONSE_TO_GLUCOSE_STIMULUS	31	0.424851	1.42105	0.0752033	0.198559	1	3244	tags=32%, list=16%, signal=38%
GO_REGULATION_OF_CELLULAR_RESPONSE_TO_INSULIN_STIMULUS	68	0.370898	1.42104	0.0567951	0.198449	1	5118	tags=38%, list=25%, signal=51%
GO_REGULATION_OF_KIDNEY_DEVELOPMENT	55	0.409636	1.42101	0.0862423	0.19836	1	6355	tags=45%, list=31%, signal=66%
GO_POST_EMBRYONIC_ANIMAL_ORGAN_DEVELOPMENT	15	0.480853	1.42053	0.0656064	0.198741	1	3425	tags=47%, list=17%, signal=56%
GO_MUSCLE_TISSUE_DEVELOPMENT	364	0.358951	1.4205	0.0727651	0.198649	1	6769	tags=43%, list=33%, signal=63%
GO_HSP90_PROTEIN_BINDING	40	0.386349	1.42047	0.0664062	0.198564	1	3161	tags=30%, list=16%, signal=35%
GO_G_PROTEIN_COUPLED_AMINE_RECEPTOR_ACTIVITY	47	0.417599	1.41979	0.0873181	0.199161	1	8618	tags=57%, list=42%, signal=100%
GO_DISORDERED_DOMAIN_SPECIFIC_BINDING	34	0.41586	1.41918	0.0604167	0.199666	1	5490	tags=47%, list=27%, signal=64%
GO_PURINERGIC_NUCLEOTIDE_RECEPTOR_SIGNALING_PATHWAY	32	0.503138	1.41904	0.119192	0.199673	1	3623	tags=38%, list=18%, signal=46%
GO_CELL_COMMUNICATION_INVOLVED_IN_CARDIAC_CONDUCTION	53	0.429911	1.41875	0.0984252	0.199841	1	6642	tags=58%, list=33%, signal=87%
GO_NEURAL_CREST_CELL_DIFFERENTIATION	89	0.39693	1.41858	0.0851485	0.199906	1	5931	tags=44%, list=29%, signal=62%
GO_REGULATION_OF_NITRIC_OXIDE_BIOSYNTHETIC_PROCESS	56	0.425261	1.41846	0.096	0.199906	1	6262	tags=45%, list=31%, signal=64%
GO_NEGATIVE_REGULATION_OF_TOLL_LIKE_RECEPTOR_SIGNALING_PATHWAY	34	0.465779	1.41772	0.109375	0.200575	1	6779	tags=56%, list=33%, signal=84%
GO_SKIN_EPIDERMIS_DEVELOPMENT	89	0.373217	1.4175	0.0756972	0.2007	1	5513	tags=36%, list=27%, signal=49%
GO_CELL_SUBSTRATE_JUNCTION	406	0.341512	1.41738	0.0871287	0.200686	1	4100	tags=35%, list=20%, signal=43%
GO_FOREBRAIN_GENERATION_OF_NEURONS	61	0.400485	1.41691	0.101871	0.201023	1	4083	tags=28%, list=20%, signal=35%
GO_SODIUM_ION_TRANSPORT	226	0.350101	1.41681	0.0634249	0.201025	1	7215	tags=50%, list=36%, signal=76%
GO_IRE1_MEDIATED_UNFOLDED_PROTEIN_RESPONSE	61	0.386081	1.41677	0.0753564	0.200939	1	4275	tags=44%, list=21%, signal=56%
GO_PROTEIN_ACYLATION	216	0.318882	1.41673	0.0398406	0.200871	1	4628	tags=36%, list=23%, signal=46%
GO_ASTROCYTE_ACTIVATION	23	0.496026	1.41639	0.10998	0.201123	1	3818	tags=35%, list=19%, signal=43%
GO_LABYRINTHINE_LAYER_BLOOD_VESSEL_DEVELOPMENT	20	0.469485	1.41638	0.0883534	0.201015	1	5696	tags=60%, list=28%, signal=83%
GO_INTRACELLULAR_LIPID_TRANSPORT	39	0.402776	1.41623	0.0614754	0.20103	1	2312	tags=26%, list=11%, signal=29%
GO_E_BOX_BINDING	48	0.39793	1.4162	0.09375	0.20096	1	5775	tags=33%, list=28%, signal=46%
GO_NEGATIVE_REGULATION_OF_VIRAL_PROCESS	94	0.396838	1.41608	0.110887	0.200951	1	3193	tags=26%, list=16%, signal=30%
GO_OSTEOBLAST_DIFFERENTIATION	204	0.36038	1.41545	0.097561	0.201523	1	5435	tags=39%, list=27%, signal=52%
GO_ECTODERM_DEVELOPMENT	20	0.456029	1.41527	0.0810811	0.201604	1	2457	tags=25%, list=12%, signal=28%
GO_EPITHELIAL_CELL_APOPTOTIC_PROCESS	98	0.378263	1.41523	0.0626263	0.201518	1	5177	tags=38%, list=26%, signal=50%
GO_POSITIVE_REGULATION_OF_PHOSPHATIDYLINOSITOL_3_KINASE_SIGNALING	84	0.433074	1.41467	0.121399	0.201998	1	6872	tags=56%, list=34%, signal=84%
GO_REGULATION_OF_RECEPTOR_INTERNALIZATION	54	0.373116	1.41456	0.0570265	0.201986	1	6140	tags=39%, list=30%, signal=56%
GO_HEPATICOBILIARY_SYSTEM_DEVELOPMENT	139	0.317406	1.41449	0.0393701	0.20194	1	4920	tags=32%, list=24%, signal=42%
GO_REGULATION_OF_ALPHA_BETA_T_CELL_DIFFERENTIATION	63	0.443745	1.41437	0.128099	0.201944	1	4232	tags=41%, list=21%, signal=52%
GO_VENTRAL_SPINAL_CORD_DEVELOPMENT	48	0.420894	1.41424	0.0993789	0.201944	1	3796	tags=27%, list=19%, signal=33%
GO_NEGATIVE_REGULATION_OF_PROTEIN_CATABOLIC_PROCESS	120	0.316079	1.41413	0.0256917	0.201946	1	4381	tags=34%, list=22%, signal=43%
GO_EPHRIN_RECEPTOR_ACTIVITY	19	0.504044	1.41379	0.0952381	0.202193	1	4603	tags=47%, list=23%, signal=61%
GO_NEGATIVE_REGULATION_OF_GROWTH	238	0.328607	1.41338	0.0621242	0.202527	1	5091	tags=35%, list=25%, signal=46%
GO_ALDEHYDE_BIOSYNTHETIC_PROCESS	15	0.508064	1.41334	0.106339	0.202451	1	4819	tags=40%, list=24%, signal=52%
GO_NUCLEOSOME_BINDING	52	0.429224	1.41287	0.117296	0.202799	1	2863	tags=38%, list=14%, signal=45%
GO_THYROID_GLAND_DEVELOPMENT	21	0.473684	1.41248	0.10559	0.203071	1	7708	tags=57%, list=38%, signal=92%
GO_REGULATION_OF_PHOSPHOLIPASE_C_ACTIVITY	48	0.469099	1.4122	0.123232	0.203238	1	6332	tags=52%, list=31%, signal=76%
GO_REGULATION_OF_TRANSCRIPTION_BY_RNA_POLYMERASE_III	20	0.471762	1.41213	0.0887097	0.203188	1	2076	tags=30%, list=10%, signal=33%
GO_REGULATION_OF_BLOOD_CIRCULATION	281	0.367589	1.41182	0.0922131	0.203399	1	6671	tags=49%, list=33%, signal=73%
GO_REGULATION_OF_RNA_EXPORT_FROM_NUCLEUS	15	0.602047	1.41171	0.137066	0.203413	1	2739	tags=40%, list=13%, signal=46%
GO_HISTONE_H3_DEACETYLATION	20	0.443616	1.4115	0.0692464	0.203478	1	3440	tags=40%, list=17%, signal=48%
GO_ENTRAINMENT_OF_CIRCADIAN_CLOCK	33	0.404147	1.41146	0.0994036	0.203408	1	3942	tags=36%, list=19%, signal=45%
GO_POSITIVE_REGULATION_OF_PROTEIN_DEPHOSPHORYLATION	41	0.413563	1.41144	0.0808679	0.20331	1	4327	tags=41%, list=21%, signal=53%
GO_BILE_ACID_AND_BILE_SALT_TRANSPORT	26	0.448234	1.41103	0.0953307	0.203609	1	2329	tags=19%, list=11%, signal=22%
GO_HEPARAN_SULFATE_PROTEOGLYCAN_BIOSYNTHETIC_PROCESS	25	0.45565	1.41081	0.114053	0.203703	1	4536	tags=40%, list=22%, signal=51%
GO_INTERLEUKIN_5_PRODUCTION	19	0.505969	1.41059	0.0983936	0.203835	1	3888	tags=32%, list=19%, signal=39%
GO_PROTEIN_PHOSPHATASE_2A_BINDING	29	0.413855	1.41032	0.0645793	0.203993	1	5127	tags=59%, list=25%, signal=78%
GO_NEGATIVE_REGULATION_OF_TOR_SIGNALING	35	0.395133	1.41	0.0565657	0.204199	1	1524	tags=23%, list=8%, signal=25%
GO_POSITIVE_REGULATION_OF_MRNA_METABOLIC_PROCESS	79	0.384381	1.40986	0.0857143	0.204242	1	2448	tags=27%, list=12%, signal=30%
GO_REGULATION_OF_NEUROTRANSMITTER_LEVELS	227	0.354165	1.40937	0.0829959	0.204613	1	5887	tags=47%, list=29%, signal=66%
GO_NEGATIVE_REGULATION_OF_VIRAL_TRANSCRIPTION	27	0.427566	1.4092	0.0949495	0.204676	1	3193	tags=30%, list=16%, signal=35%
GO_REGULATION_OF_SIGNALING_RECEPTOR_ACTIVITY	156	0.367145	1.40917	0.0916497	0.204578	1	4663	tags=35%, list=23%, signal=45%
GO_REGULATION_OF_CILIUM_ASSEMBLY	46	0.389924	1.40881	0.0780287	0.204899	1	1670	tags=24%, list=8%, signal=26%
GO_NEUROTRANSMITTER_SECRETION	168	0.365627	1.40876	0.0816327	0.20483	1	6483	tags=54%, list=32%, signal=78%
GO_CARDIAC_ATRIUM_DEVELOPMENT	33	0.467978	1.40871	0.113208	0.204772	1	8274	tags=64%, list=41%, signal=107%
GO_WNT_ACTIVATED_RECEPTOR_ACTIVITY	15	0.521521	1.40864	0.120968	0.204706	1	3245	tags=53%, list=16%, signal=63%
GO_SPINAL_CORD_PATTERNING	24	0.484131	1.40824	0.0901639	0.20498	1	6227	tags=46%, list=31%, signal=66%
GO_NADPLUS_KINASE_ACTIVITY	16	0.494445	1.40797	0.0945674	0.205132	1	4988	tags=56%, list=25%, signal=75%
GO_REGULATION_OF_MESENCHYMAL_CELL_PROLIFERATION	33	0.455391	1.40752	0.103093	0.205496	1	6453	tags=48%, list=32%, signal=71%
GO_UTERUS_DEVELOPMENT	21	0.516884	1.40712	0.122	0.205815	1	6772	tags=52%, list=33%, signal=79%
GO_NEPHRON_TUBULE_FORMATION	18	0.510234	1.40679	0.111111	0.206036	1	8274	tags=67%, list=41%, signal=112%
GO_PHOSPHOLIPASE_ACTIVITY	97	0.353661	1.40647	0.06917	0.206229	1	5157	tags=35%, list=25%, signal=47%
GO_PEPTIDE_ANTIGEN_BINDING	23	0.580721	1.40597	0.164969	0.206628	1	8311	tags=91%, list=41%, signal=154%
GO_NEGATIVE_REGULATION_OF_RNA_CATABOLIC_PROCESS	55	0.395335	1.40596	0.0888031	0.206513	1	4898	tags=44%, list=24%, signal=57%
GO_ENDODERMAL_CELL_FATE_COMMITMENT	15	0.485327	1.40589	0.0803213	0.206468	1	7498	tags=73%, list=37%, signal=116%
GO_LYMPHANGIOGENESIS	15	0.551607	1.40552	0.129159	0.206674	1	6012	tags=73%, list=30%, signal=104%
GO_SMOOTH_MUSCLE_CONTRACTION	100	0.416412	1.40499	0.104331	0.207147	1	6742	tags=53%, list=33%, signal=79%
GO_SARCOMERE_ORGANIZATION	42	0.44004	1.40489	0.118257	0.207124	1	7110	tags=50%, list=35%, signal=77%
GO_CELLULAR_CARBOHYDRATE_METABOLIC_PROCESS	272	0.310189	1.40488	0.025641	0.207019	1	4740	tags=31%, list=23%, signal=39%
GO_MITOCHONDRIAL_DEPOLARIZATION	22	0.454115	1.40351	0.0824742	0.208365	1	3161	tags=36%, list=16%, signal=43%
GO_NEGATIVE_REGULATION_OF_LIPID_METABOLIC_PROCESS	82	0.349077	1.40305	0.0474308	0.208729	1	4819	tags=33%, list=24%, signal=43%
GO_MESENCHYME_DEVELOPMENT	269	0.365283	1.40299	0.10664	0.208675	1	6080	tags=39%, list=30%, signal=55%
GO_NEGATIVE_REGULATION_OF_BINDING	157	0.312265	1.40276	0.040404	0.208809	1	3806	tags=27%, list=19%, signal=33%
GO_POSITIVE_REGULATION_OF_NEUROBLAST_PROLIFERATION	23	0.459286	1.40255	0.0959184	0.208907	1	6830	tags=52%, list=34%, signal=79%
GO_KERATINOCYTE_PROLIFERATION	43	0.403909	1.40216	0.0891089	0.20917	1	6463	tags=49%, list=32%, signal=72%
GO_NEURONAL_ACTION_POTENTIAL	33	0.474759	1.40184	0.114823	0.2094	1	5679	tags=45%, list=28%, signal=63%
GO_REGULATION_OF_DNA_METHYLATION	21	0.458727	1.40166	0.0941176	0.209477	1	4275	tags=38%, list=21%, signal=48%
GO_NEGATIVE_REGULATION_OF_ALPHA_BETA_T_CELL_ACTIVATION	39	0.453524	1.40133	0.124744	0.209716	1	3407	tags=36%, list=17%, signal=43%
GO_AMYLOID_BETA_METABOLIC_PROCESS	49	0.405852	1.40131	0.0929752	0.20962	1	5907	tags=51%, list=29%, signal=72%
GO_REGULATION_OF_REACTIVE_OXYGEN_SPECIES_BIOSYNTHETIC_PROCESS	86	0.377387	1.40099	0.0909091	0.209834	1	5616	tags=40%, list=28%, signal=54%
GO_POSITIVE_REGULATION_OF_NITRIC_OXIDE_SYNTHASE_ACTIVITY	21	0.457989	1.40017	0.0930693	0.210579	1	4088	tags=38%, list=20%, signal=48%
GO_RESPONSE_TO_VITAMIN_A	19	0.457315	1.40002	0.0849257	0.210628	1	2510	tags=26%, list=12%, signal=30%
GO_STRIATED_MUSCLE_CONTRACTION	165	0.356502	1.39995	0.113821	0.210582	1	7110	tags=53%, list=35%, signal=81%
GO_PML_BODY	96	0.378949	1.39982	0.0960334	0.210601	1	2573	tags=29%, list=13%, signal=33%
GO_M_BAND	24	0.431984	1.39967	0.0910891	0.210625	1	4477	tags=38%, list=22%, signal=48%
GO_EPITHELIAL_TO_MESENCHYMAL_TRANSITION	137	0.366604	1.39965	0.102823	0.21053	1	5717	tags=38%, list=28%, signal=52%
GO_MYOBLAST_DIFFERENTIATION	82	0.383214	1.39936	0.0730223	0.210736	1	3815	tags=28%, list=19%, signal=34%
GO_MODULATION_BY_SYMBIONT_OF_ENTRY_INTO_HOST	43	0.42422	1.39923	0.124211	0.210761	1	1626	tags=19%, list=8%, signal=20%
GO_THYMUS_DEVELOPMENT	45	0.384822	1.39913	0.0769231	0.210739	1	3911	tags=31%, list=19%, signal=38%
GO_CORONARY_VASCULATURE_MORPHOGENESIS	16	0.563376	1.39905	0.113872	0.210699	1	7275	tags=75%, list=36%, signal=117%
GO_PEPTIDE_N_ACETYLTRANSFERASE_ACTIVITY	51	0.418715	1.39811	0.114878	0.211539	1	2521	tags=29%, list=12%, signal=33%
GO_BRUSH_BORDER	105	0.378407	1.39804	0.113772	0.211496	1	2236	tags=16%, list=11%, signal=18%
GO_T_CELL_DIFFERENTIATION	244	0.390996	1.39799	0.154959	0.211413	1	5774	tags=44%, list=28%, signal=61%
GO_PDZ_DOMAIN_BINDING	82	0.371944	1.39776	0.0748988	0.211523	1	4778	tags=37%, list=24%, signal=48%
GO_REGULATION_OF_WNT_SIGNALING_PATHWAY	344	0.31064	1.39769	0.0791075	0.211492	1	5003	tags=38%, list=25%, signal=49%
GO_NEGATIVE_REGULATION_OF_FIBROBLAST_GROWTH_FACTOR_RECEPTOR_SIGNALING_PATHWAY	18	0.525985	1.3973	0.107505	0.211814	1	4831	tags=44%, list=24%, signal=58%
GO_RENAL_SYSTEM_PROCESS	119	0.374245	1.39682	0.0905512	0.212248	1	5180	tags=37%, list=26%, signal=49%
GO_NEGATIVE_REGULATION_OF_DEPHOSPHORYLATION	92	0.35707	1.39667	0.0464646	0.212298	1	3359	tags=33%, list=17%, signal=39%
GO_RESPONSE_TO_GLUCAGON	35	0.408609	1.39655	0.0903491	0.212317	1	4684	tags=37%, list=23%, signal=48%
GO_REGULATION_OF_T_CELL_DIFFERENTIATION	142	0.403683	1.39636	0.149897	0.212408	1	4693	tags=39%, list=23%, signal=51%
GO_RESPONSE_TO_ALCOHOL	225	0.323576	1.39606	0.0564516	0.212579	1	6377	tags=47%, list=31%, signal=68%
GO_OSTEOBLAST_PROLIFERATION	27	0.459507	1.3955	0.122047	0.213043	1	5318	tags=48%, list=26%, signal=65%
GO_SODIUM_INDEPENDENT_ORGANIC_ANION_TRANSMEMBRANE_TRANSPORTER_ACTIVITY	15	0.495504	1.3952	0.106339	0.213276	1	2949	tags=20%, list=15%, signal=23%
GO_INSULIN_RECEPTOR_BINDING	23	0.494905	1.39512	0.130081	0.213235	1	5118	tags=57%, list=25%, signal=75%
GO_COLLAGEN_BINDING	64	0.487169	1.39426	0.184739	0.213994	1	3891	tags=42%, list=19%, signal=52%
GO_CYCLIC_NUCLEOTIDE_MEDIATED_SIGNALING	194	0.3783	1.39422	0.113546	0.213915	1	5991	tags=38%, list=30%, signal=53%
GO_MOTOR_NEURON_AXON_GUIDANCE	31	0.452554	1.39403	0.119097	0.214024	1	6390	tags=61%, list=31%, signal=89%
GO_REGULATION_OF_CYTOSOLIC_CALCIUM_ION_CONCENTRATION	332	0.384336	1.39385	0.11691	0.214087	1	6744	tags=47%, list=33%, signal=70%
GO_REPRESSING_TRANSCRIPTION_FACTOR_BINDING	71	0.351754	1.39349	0.0784314	0.214328	1	3482	tags=35%, list=17%, signal=42%
GO_REGULATION_OF_PROTEIN_LOCALIZATION_TO_MEMBRANE	178	0.314114	1.3933	0.0402414	0.214412	1	3978	tags=31%, list=20%, signal=38%
GO_MYOSIN_BINDING	69	0.362854	1.3927	0.0566406	0.214916	1	5350	tags=41%, list=26%, signal=55%
GO_RESPONSE_TO_POTASSIUM_ION	15	0.505075	1.39197	0.0841487	0.215585	1	3717	tags=33%, list=18%, signal=41%
GO_TISSUE_HOMEOSTASIS	244	0.328426	1.39184	0.048	0.215584	1	4008	tags=27%, list=20%, signal=33%
GO_DYNEIN_INTERMEDIATE_CHAIN_BINDING	28	0.428143	1.39183	0.0985626	0.215475	1	3014	tags=36%, list=15%, signal=42%
GO_TRANSFORMING_GROWTH_FACTOR_BETA_BINDING	21	0.557399	1.39123	0.118012	0.215994	1	2892	tags=38%, list=14%, signal=44%
GO_TRABECULA_FORMATION	25	0.465542	1.39067	0.122244	0.216421	1	7110	tags=60%, list=35%, signal=92%
GO_STEROID_HORMONE_RECEPTOR_ACTIVITY	25	0.441229	1.39063	0.107287	0.216344	1	4886	tags=36%, list=24%, signal=47%
GO_HIPPOCAMPUS_DEVELOPMENT	79	0.349953	1.39055	0.0784314	0.21631	1	4091	tags=32%, list=20%, signal=39%
GO_NEGATIVE_REGULATION_OF_RESPONSE_TO_WOUNDING	86	0.39585	1.39039	0.108163	0.216365	1	6226	tags=40%, list=31%, signal=57%
GO_REGULATION_OF_PHOSPHATASE_ACTIVITY	152	0.340673	1.39018	0.0562249	0.216457	1	5155	tags=38%, list=25%, signal=50%
GO_CANONICAL_WNT_SIGNALING_PATHWAY	314	0.307829	1.39013	0.0581162	0.216387	1	5003	tags=37%, list=25%, signal=49%
GO_AMYLOID_BETA_FORMATION	37	0.425508	1.3898	0.104294	0.216599	1	5907	tags=59%, list=29%, signal=84%
GO_TYPE_I_INTERFERON_PRODUCTION	118	0.365822	1.38965	0.101626	0.216641	1	5056	tags=42%, list=25%, signal=55%
GO_REGULATION_OF_INSULIN_SECRETION	170	0.323111	1.38957	0.046748	0.216591	1	6479	tags=48%, list=32%, signal=70%
GO_POSTSYNAPTIC_NEUROTRANSMITTER_RECEPTOR_ACTIVITY	65	0.403881	1.38949	0.122	0.216552	1	7128	tags=49%, list=35%, signal=76%
GO_CEREBELLAR_PURKINJE_CELL_LAYER_MORPHOGENESIS	15	0.513154	1.3894	0.112016	0.216545	1	5180	tags=47%, list=26%, signal=63%
GO_GASTRULATION_WITH_MOUTH_FORMING_SECOND	25	0.453772	1.38939	0.120482	0.21643	1	4289	tags=32%, list=21%, signal=41%
GO_RETINOIC_ACID_RECEPTOR_SIGNALING_PATHWAY	33	0.394018	1.3893	0.08577	0.216422	1	5375	tags=45%, list=26%, signal=62%
GO_RECEPTOR_INTERNALIZATION	108	0.365857	1.38909	0.0862423	0.216509	1	6275	tags=40%, list=31%, signal=57%
GO_CELL_ADHESION_MEDIATED_BY_INTEGRIN	66	0.433714	1.38902	0.140281	0.216445	1	4974	tags=44%, list=25%, signal=58%
GO_MAINTENANCE_OF_PROTEIN_LOCATION	90	0.344425	1.38884	0.0688935	0.216531	1	2636	tags=28%, list=13%, signal=32%
GO_RESPONSE_TO_ESTRADIOL	136	0.339803	1.38844	0.0528376	0.216808	1	6242	tags=36%, list=31%, signal=52%
GO_NEUTRAL_LIPID_BIOSYNTHETIC_PROCESS	40	0.402103	1.38838	0.0780287	0.216754	1	5854	tags=43%, list=29%, signal=60%
GO_PHOSPHATIDYLINOSITOL_METABOLIC_PROCESS	178	0.332914	1.38723	0.0653061	0.217864	1	4764	tags=37%, list=23%, signal=48%
GO_POSITIVE_REGULATION_OF_LEUKOCYTE_DEGRANULATION	25	0.462527	1.38713	0.105263	0.217853	1	4905	tags=56%, list=24%, signal=74%
GO_T_HELPER_1_CELL_DIFFERENTIATION	19	0.509594	1.38711	0.130178	0.217746	1	2564	tags=37%, list=13%, signal=42%
GO_REGULATION_OF_HAIR_FOLLICLE_DEVELOPMENT	21	0.454694	1.38698	0.0988142	0.217752	1	5771	tags=38%, list=28%, signal=53%
GO_ANTERIOR_POSTERIOR_PATTERN_SPECIFICATION	214	0.340073	1.38693	0.0695296	0.217674	1	6227	tags=37%, list=31%, signal=53%
GO_REGULATION_OF_MITOCHONDRION_ORGANIZATION	178	0.299963	1.38661	0.0289855	0.217918	1	3161	tags=29%, list=16%, signal=34%
GO_INSULIN_SECRETION	200	0.316509	1.38644	0.0470348	0.217983	1	5744	tags=43%, list=28%, signal=59%
GO_REGULATION_OF_TRANSPORTER_ACTIVITY	259	0.351218	1.38631	0.115152	0.217992	1	5217	tags=39%, list=26%, signal=51%
GO_REGULATION_OF_OSTEOBLAST_DIFFERENTIATION	110	0.378157	1.38623	0.12024	0.21795	1	5435	tags=38%, list=27%, signal=52%
GO_GLUCOSE_METABOLIC_PROCESS	196	0.302758	1.38618	0.04375	0.217881	1	4740	tags=31%, list=23%, signal=40%
GO_SKIN_DEVELOPMENT	388	0.325697	1.38603	0.062753	0.217911	1	6442	tags=35%, list=32%, signal=50%
GO_CELL_CELL_SIGNALING_INVOLVED_IN_CARDIAC_CONDUCTION	29	0.472154	1.38483	0.124	0.219112	1	6642	tags=62%, list=33%, signal=92%
GO_RESPONSE_TO_PURINE_CONTAINING_COMPOUND	146	0.336046	1.38477	0.055102	0.21905	1	6896	tags=50%, list=34%, signal=75%
GO_CYTOPLASMIC_SIDE_OF_MEMBRANE	179	0.33539	1.3847	0.0697211	0.219	1	5282	tags=40%, list=26%, signal=54%
GO_POSITIVE_REGULATION_OF_ENDOTHELIAL_CELL_PROLIFERATION	89	0.409401	1.38446	0.116564	0.219153	1	4838	tags=36%, list=24%, signal=47%
GO_HOMEOSTASIS_OF_NUMBER_OF_CELLS	241	0.335547	1.38418	0.10495	0.219328	1	6024	tags=44%, list=30%, signal=62%
GO_ENDOCHONDRAL_BONE_MORPHOGENESIS	53	0.418234	1.38363	0.126789	0.219839	1	5463	tags=40%, list=27%, signal=54%
GO_NEGATIVE_REGULATION_OF_RESPONSE_TO_CYTOKINE_STIMULUS	58	0.38848	1.38317	0.103594	0.220234	1	5137	tags=38%, list=25%, signal=51%
GO_REGULATION_OF_CATION_TRANSMEMBRANE_TRANSPORT	315	0.350265	1.38306	0.107216	0.220244	1	5723	tags=42%, list=28%, signal=57%
GO_REGULATION_OF_SYNCYTIUM_FORMATION_BY_PLASMA_MEMBRANE_FUSION	26	0.479585	1.38306	0.136546	0.220121	1	3786	tags=31%, list=19%, signal=38%
GO_LYMPHOCYTE_DIFFERENTIATION	355	0.37397	1.38271	0.141372	0.220357	1	5540	tags=41%, list=27%, signal=55%
GO_AMINOGLYCAN_METABOLIC_PROCESS	164	0.378056	1.38262	0.117526	0.220331	1	4700	tags=34%, list=23%, signal=44%
GO_PHOSPHOLIPID_METABOLIC_PROCESS	416	0.295509	1.38262	0.0393375	0.220211	1	4764	tags=33%, list=23%, signal=42%
GO_REGULATION_OF_MEMBRANE_DEPOLARIZATION	43	0.401412	1.38253	0.09375	0.220189	1	4248	tags=40%, list=21%, signal=50%
GO_FOAM_CELL_DIFFERENTIATION	36	0.441134	1.38236	0.120654	0.220259	1	5800	tags=42%, list=29%, signal=58%
GO_REGULATION_OF_HOMOTYPIC_CELL_CELL_ADHESION	28	0.455067	1.38148	0.1002	0.221075	1	3799	tags=36%, list=19%, signal=44%
GO_STEROL_METABOLIC_PROCESS	154	0.32877	1.3813	0.0849421	0.221168	1	3190	tags=24%, list=16%, signal=28%
GO_LAMIN_BINDING	15	0.460875	1.38116	0.103448	0.221202	1	2137	tags=27%, list=11%, signal=30%
GO_RNA_STABILIZATION	47	0.395819	1.38108	0.114786	0.221153	1	4898	tags=45%, list=24%, signal=59%
GO_REGULATION_OF_METAL_ION_TRANSPORT	359	0.35137	1.38068	0.107287	0.221459	1	5689	tags=40%, list=28%, signal=55%
GO_POLYOL_METABOLIC_PROCESS	124	0.322496	1.38046	0.0423387	0.221554	1	5187	tags=35%, list=26%, signal=47%
GO_POSITIVE_REGULATION_OF_CARDIOCYTE_DIFFERENTIATION	26	0.438374	1.38039	0.0936903	0.221497	1	3601	tags=23%, list=18%, signal=28%
GO_RESPONSE_TO_OSMOTIC_STRESS	82	0.357019	1.38024	0.0681363	0.22153	1	2562	tags=21%, list=13%, signal=24%
GO_REGULATION_OF_BONE_DEVELOPMENT	22	0.48765	1.38017	0.148676	0.221486	1	3340	tags=27%, list=16%, signal=33%
GO_ENDOMEMBRANE_SYSTEM_ORGANIZATION	406	0.309305	1.37998	0.0655391	0.221585	1	4656	tags=33%, list=23%, signal=42%
GO_REGULATION_OF_TORC1_SIGNALING	29	0.406305	1.37997	0.0973085	0.221465	1	2005	tags=24%, list=10%, signal=27%
GO_REACTIVE_OXYGEN_SPECIES_BIOSYNTHETIC_PROCESS	106	0.362377	1.37946	0.0923379	0.221897	1	6405	tags=45%, list=32%, signal=66%
GO_HYALURONAN_METABOLIC_PROCESS	33	0.441747	1.37944	0.105809	0.221784	1	3571	tags=36%, list=18%, signal=44%
GO_WATER_HOMEOSTASIS	77	0.362395	1.37933	0.0731707	0.221781	1	3192	tags=25%, list=16%, signal=29%
GO_REGULATION_OF_CARDIAC_CONDUCTION	68	0.406984	1.37923	0.124748	0.22177	1	5325	tags=47%, list=26%, signal=64%
GO_SYNAPTIC_VESICLE_CLUSTERING	15	0.54462	1.37918	0.108333	0.221707	1	6376	tags=53%, list=31%, signal=78%
GO_ERK1_AND_ERK2_CASCADE	287	0.34482	1.37918	0.11022	0.221585	1	5646	tags=35%, list=28%, signal=48%
GO_POSITIVE_REGULATION_OF_SIGNALING_RECEPTOR_ACTIVITY	36	0.448308	1.37865	0.12	0.222094	1	4634	tags=42%, list=23%, signal=54%
GO_NEGATIVE_REGULATION_OF_SMOOTH_MUSCLE_CELL_DIFFERENTIATION	16	0.522298	1.37852	0.134809	0.222103	1	4052	tags=63%, list=20%, signal=78%
GO_EPHRIN_RECEPTOR_BINDING	27	0.451492	1.37838	0.11336	0.222123	1	5259	tags=56%, list=26%, signal=75%
GO_REGULATION_OF_METALLOPEPTIDASE_ACTIVITY	15	0.539954	1.37828	0.139113	0.222109	1	6494	tags=67%, list=32%, signal=98%
GO_REGULATION_OF_MACROAUTOPHAGY	163	0.335088	1.37784	0.0746888	0.222474	1	2700	tags=25%, list=13%, signal=29%
GO_POSITIVE_REGULATION_OF_LIPID_LOCALIZATION	90	0.354975	1.37779	0.0798403	0.222415	1	5933	tags=36%, list=29%, signal=50%
GO_EMBRYONIC_HEART_TUBE_DEVELOPMENT	78	0.36925	1.37736	0.0826446	0.222801	1	6227	tags=41%, list=31%, signal=59%
GO_REGULATION_OF_CD4_POSITIVE_ALPHA_BETA_T_CELL_DIFFERENTIATION	47	0.45977	1.37719	0.167347	0.222859	1	5536	tags=49%, list=27%, signal=67%
GO_CARBOHYDRATE_KINASE_ACTIVITY	20	0.483088	1.37716	0.127016	0.222772	1	1264	tags=25%, list=6%, signal=27%
GO_REGULATION_OF_PEPTIDE_SECRETION	383	0.321128	1.37709	0.0692464	0.222728	1	5109	tags=34%, list=25%, signal=45%
GO_RESPONSE_TO_STEROL_DEPLETION	16	0.489875	1.37703	0.12249	0.222656	1	931	tags=25%, list=5%, signal=26%
GO_PEPTIDE_HORMONE_BINDING	50	0.420062	1.37702	0.114919	0.22254	1	6193	tags=44%, list=31%, signal=63%
GO_NEUROTROPHIN_TRK_RECEPTOR_SIGNALING_PATHWAY	33	0.434538	1.37695	0.120654	0.222504	1	5846	tags=45%, list=29%, signal=64%
GO_PHOSPHORIC_DIESTER_HYDROLASE_ACTIVITY	87	0.380371	1.3762	0.10495	0.223149	1	5157	tags=37%, list=25%, signal=49%
GO_ERYTHROCYTE_HOMEOSTASIS	116	0.334491	1.37602	0.0783133	0.223229	1	4003	tags=32%, list=20%, signal=40%
GO_AMYLOID_PRECURSOR_PROTEIN_CATABOLIC_PROCESS	47	0.389989	1.37599	0.11359	0.223144	1	5978	tags=53%, list=29%, signal=75%
GO_REGULATION_OF_POSTSYNAPSE_ORGANIZATION	99	0.381874	1.37574	0.110442	0.223279	1	7307	tags=60%, list=36%, signal=93%
GO_REGULATION_OF_ORGAN_GROWTH	95	0.358123	1.3756	0.100193	0.223314	1	5951	tags=40%, list=29%, signal=56%
GO_POSITIVE_REGULATION_OF_VASCULAR_ENDOTHELIAL_CELL_PROLIFERATION	16	0.494272	1.37522	0.137525	0.223624	1	4398	tags=44%, list=22%, signal=56%
GO_REGULATION_OF_URINE_VOLUME	22	0.486594	1.37505	0.147541	0.223664	1	3541	tags=41%, list=17%, signal=50%
GO_REGULATION_OF_T_CELL_CYTOKINE_PRODUCTION	32	0.470667	1.37462	0.16632	0.224015	1	5951	tags=50%, list=29%, signal=71%
GO_REGULATION_OF_MYOBLAST_FUSION	20	0.50133	1.37424	0.119433	0.224346	1	3786	tags=35%, list=19%, signal=43%
GO_DENDRITE_CYTOPLASM	34	0.418134	1.37422	0.108787	0.224238	1	8182	tags=71%, list=40%, signal=118%
GO_REGULATION_OF_LIPID_TRANSPORT	107	0.329766	1.37294	0.0509804	0.225497	1	5187	tags=32%, list=26%, signal=42%
GO_REGULATION_OF_VIRAL_TRANSCRIPTION	61	0.365831	1.37265	0.0884774	0.225688	1	3193	tags=33%, list=16%, signal=39%
GO_MYELOID_CELL_HOMEOSTASIS	140	0.33762	1.37256	0.0894309	0.22565	1	4003	tags=31%, list=20%, signal=39%
GO_ION_GATED_CHANNEL_ACTIVITY	40	0.416413	1.37238	0.120833	0.225726	1	5689	tags=38%, list=28%, signal=52%
GO_PROTEIN_HOMOOLIGOMERIZATION	174	0.303549	1.37215	0.0502901	0.225892	1	4110	tags=29%, list=20%, signal=36%
GO_PLASMA_LIPOPROTEIN_PARTICLE_CLEARANCE	51	0.386147	1.37187	0.0946502	0.226077	1	5137	tags=39%, list=25%, signal=52%
GO_REGULATION_OF_CENTRIOLE_REPLICATION	19	0.504217	1.37173	0.164093	0.226081	1	1276	tags=21%, list=6%, signal=22%
GO_RESPONSE_TO_MURAMYL_DIPEPTIDE	18	0.499103	1.37157	0.155102	0.226148	1	4455	tags=56%, list=22%, signal=71%
GO_MESODERM_DEVELOPMENT	121	0.352387	1.37154	0.0956341	0.226053	1	7167	tags=48%, list=35%, signal=74%
GO_T_CELL_SELECTION	48	0.486063	1.37111	0.199187	0.226394	1	5123	tags=52%, list=25%, signal=70%
GO_ORGANIC_CATION_TRANSPORT	47	0.415914	1.37054	0.104938	0.226853	1	6340	tags=51%, list=31%, signal=74%
GO_RETINAL_GANGLION_CELL_AXON_GUIDANCE	20	0.476385	1.37017	0.122568	0.227159	1	7566	tags=60%, list=37%, signal=96%
GO_HETEROPHILIC_CELL_CELL_ADHESION_VIA_PLASMA_MEMBRANE_CELL_ADHESION_MOLECULES	38	0.448514	1.37011	0.144269	0.227112	1	7040	tags=58%, list=35%, signal=88%
GO_NEURON_FATE_SPECIFICATION	34	0.424997	1.36996	0.130178	0.227139	1	6254	tags=32%, list=31%, signal=47%
GO_POSITIVE_REGULATION_OF_PEPTIDYL_SERINE_PHOSPHORYLATION	106	0.334779	1.36978	0.0752033	0.22721	1	4471	tags=26%, list=22%, signal=34%
GO_MICROTUBULE_BASED_MOVEMENT	313	0.311272	1.36973	0.0706861	0.227124	1	3986	tags=28%, list=20%, signal=34%
GO_DENSE_CORE_GRANULE	26	0.455717	1.36922	0.130435	0.227565	1	5599	tags=50%, list=28%, signal=69%
GO_NITRIC_OXIDE_MEDIATED_SIGNAL_TRANSDUCTION	26	0.446998	1.36888	0.0916031	0.227835	1	7605	tags=62%, list=37%, signal=98%
GO_CARDIAC_RIGHT_VENTRICLE_MORPHOGENESIS	20	0.491675	1.36881	0.126	0.2278	1	7143	tags=65%, list=35%, signal=100%
GO_SKELETAL_MUSCLE_ADAPTATION	23	0.441925	1.36858	0.110403	0.227939	1	7149	tags=48%, list=35%, signal=74%
GO_RESPONSE_TO_ORGANOPHOSPHORUS	132	0.335396	1.36836	0.0805501	0.228052	1	5870	tags=42%, list=29%, signal=58%
GO_TRANSCRIPTION_REGULATOR_COMPLEX	399	0.299792	1.36767	0.0654397	0.228695	1	3297	tags=25%, list=16%, signal=29%
GO_POSITIVE_REGULATION_OF_DNA_REPAIR	57	0.380614	1.3676	0.108949	0.228646	1	3634	tags=39%, list=18%, signal=47%
GO_ANIMAL_ORGAN_MATURATION	24	0.470487	1.36738	0.106719	0.228767	1	5349	tags=50%, list=26%, signal=68%
GO_REGULATION_OF_INOSITOL_PHOSPHATE_BIOSYNTHETIC_PROCESS	15	0.540648	1.36724	0.142574	0.2288	1	5187	tags=47%, list=26%, signal=63%
GO_DETECTION_OF_STIMULUS_INVOLVED_IN_SENSORY_PERCEPTION_OF_PAIN	23	0.456228	1.36687	0.10241	0.229116	1	4987	tags=48%, list=25%, signal=63%
GO_ACTIVATION_OF_PROTEIN_KINASE_B_ACTIVITY	31	0.401332	1.36679	0.0964361	0.229085	1	4634	tags=42%, list=23%, signal=54%
GO_REGULATION_OF_EPITHELIAL_CELL_APOPTOTIC_PROCESS	75	0.387817	1.3666	0.109756	0.229185	1	5177	tags=39%, list=26%, signal=52%
GO_EMBRYONIC_DIGIT_MORPHOGENESIS	55	0.379937	1.36647	0.102041	0.229203	1	2781	tags=25%, list=14%, signal=29%
GO_ADULT_BEHAVIOR	131	0.362793	1.36598	0.0946502	0.229601	1	5631	tags=40%, list=28%, signal=55%
GO_PYRUVATE_METABOLIC_PROCESS	142	0.324098	1.36597	0.0818713	0.229486	1	3197	tags=25%, list=16%, signal=29%
GO_TRIGLYCERIDE_LIPASE_ACTIVITY	27	0.411061	1.36579	0.0940499	0.229554	1	3859	tags=30%, list=19%, signal=37%
GO_METALLOPEPTIDASE_ACTIVITY	177	0.333834	1.36517	0.0985916	0.230157	1	5086	tags=40%, list=25%, signal=52%
GO_NEGATIVE_REGULATION_OF_TRANSFERASE_ACTIVITY	260	0.300309	1.36517	0.0434783	0.23004	1	4327	tags=31%, list=21%, signal=39%
GO_NEGATIVE_REGULATION_OF_CELL_GROWTH	179	0.32582	1.36445	0.0988142	0.230756	1	5091	tags=37%, list=25%, signal=49%
GO_BODY_FLUID_SECRETION	88	0.323599	1.36341	0.0815109	0.231821	1	2165	tags=18%, list=11%, signal=20%
GO_CHLORIDE_TRANSMEMBRANE_TRANSPORTER_ACTIVITY	101	0.358384	1.36303	0.0916667	0.232121	1	6518	tags=37%, list=32%, signal=54%
GO_PHAGOCYTIC_CUP	25	0.499481	1.36257	0.150713	0.232565	1	3781	tags=36%, list=19%, signal=44%
GO_REACTIVE_NITROGEN_SPECIES_METABOLIC_PROCESS	72	0.384538	1.36239	0.128713	0.232626	1	6262	tags=44%, list=31%, signal=64%
GO_POSITIVE_REGULATION_OF_PROTEIN_CONTAINING_COMPLEX_ASSEMBLY	229	0.303362	1.36191	0.0530612	0.233067	1	4255	tags=33%, list=21%, signal=42%
GO_REGULATION_OF_VIRAL_ENTRY_INTO_HOST_CELL	37	0.427427	1.3618	0.147541	0.233065	1	1626	tags=19%, list=8%, signal=21%
GO_REGULATION_OF_KERATINOCYTE_PROLIFERATION	32	0.409111	1.36175	0.114341	0.232995	1	5646	tags=44%, list=28%, signal=61%
GO_REGULATION_OF_MEMBRANE_INVAGINATION	16	0.525904	1.36113	0.165067	0.233555	1	3643	tags=31%, list=18%, signal=38%
GO_MAINTENANCE_OF_PROTEIN_LOCATION_IN_CELL	63	0.361281	1.36083	0.0865979	0.233762	1	2636	tags=30%, list=13%, signal=35%
GO_REGULATION_OF_HEART_GROWTH	67	0.391202	1.36077	0.119433	0.233705	1	5044	tags=34%, list=25%, signal=46%
GO_AMYLOID_PRECURSOR_PROTEIN_METABOLIC_PROCESS	62	0.366395	1.35988	0.0936864	0.234592	1	5978	tags=48%, list=29%, signal=68%
GO_POSTSYNAPTIC_MEMBRANE_ORGANIZATION	40	0.418688	1.35954	0.137014	0.234875	1	4921	tags=50%, list=24%, signal=66%
GO_LIMBIC_SYSTEM_DEVELOPMENT	107	0.340619	1.35953	0.0961145	0.234755	1	4770	tags=34%, list=24%, signal=44%
GO_ACTIN_MEDIATED_CELL_CONTRACTION	115	0.36808	1.35953	0.128514	0.234631	1	6733	tags=49%, list=33%, signal=72%
GO_REGULATION_OF_CARBOHYDRATE_CATABOLIC_PROCESS	84	0.337253	1.35953	0.0891089	0.23451	1	3124	tags=25%, list=15%, signal=29%
GO_CALCIUM_ION_IMPORT	72	0.380513	1.35951	0.117526	0.234404	1	7110	tags=57%, list=35%, signal=87%
GO_DOSAGE_COMPENSATION	16	0.500262	1.35938	0.143418	0.234457	1	3120	tags=44%, list=15%, signal=52%
GO_INORGANIC_ANION_TRANSMEMBRANE_TRANSPORT	120	0.341027	1.35911	0.088843	0.234649	1	6556	tags=38%, list=32%, signal=56%
GO_REGULATION_OF_CALCIUM_ION_TRANSMEMBRANE_TRANSPORT	136	0.359038	1.35852	0.136	0.235217	1	5106	tags=38%, list=25%, signal=51%
GO_POSITIVE_REGULATION_OF_PROTEIN_BINDING	83	0.349086	1.35844	0.0885312	0.235195	1	4216	tags=31%, list=21%, signal=39%
GO_DIGESTIVE_TRACT_MORPHOGENESIS	49	0.431361	1.3581	0.138554	0.23544	1	7740	tags=55%, list=38%, signal=89%
GO_NEGATIVE_REGULATION_OF_STRESS_ACTIVATED_PROTEIN_KINASE_SIGNALING_CASCADE	44	0.38246	1.35798	0.115942	0.235468	1	4434	tags=34%, list=22%, signal=44%
GO_POSITIVE_REGULATION_OF_HEMOPOIESIS	187	0.371796	1.35778	0.154321	0.235549	1	3915	tags=33%, list=19%, signal=40%
GO_NEUROTRANSMITTER_RECEPTOR_ACTIVITY_INVOLVED_IN_REGULATION_OF_POSTSYNAPTIC_MEMBRANE_POTENTIAL	50	0.409688	1.35765	0.142857	0.23556	1	7128	tags=50%, list=35%, signal=77%
GO_POSITIVE_REGULATION_OF_SECRETION	355	0.314723	1.3573	0.086	0.235824	1	5187	tags=33%, list=26%, signal=43%
GO_GENE_SILENCING	189	0.338587	1.3569	0.108911	0.236147	1	1945	tags=22%, list=10%, signal=24%
GO_EPIDERMIS_DEVELOPMENT	432	0.313644	1.35669	0.0789474	0.23626	1	6442	tags=34%, list=32%, signal=49%
GO_PROTEIN_COMPLEX_INVOLVED_IN_CELL_ADHESION	36	0.508269	1.35651	0.161491	0.236295	1	6655	tags=64%, list=33%, signal=95%
GO_2_OXOGLUTARATE_DEPENDENT_DIOXYGENASE_ACTIVITY	36	0.386634	1.35629	0.0938776	0.236402	1	2501	tags=28%, list=12%, signal=32%
GO_REGULATION_OF_CATION_CHANNEL_ACTIVITY	164	0.377109	1.35613	0.141079	0.236464	1	5922	tags=44%, list=29%, signal=61%
GO_DELAYED_RECTIFIER_POTASSIUM_CHANNEL_ACTIVITY	31	0.454972	1.35548	0.156942	0.237069	1	5802	tags=55%, list=29%, signal=77%
GO_PROTEIN_DNA_COMPLEX_DISASSEMBLY	18	0.516829	1.35541	0.16805	0.237015	1	4249	tags=44%, list=21%, signal=56%
GO_MATING_BEHAVIOR	22	0.423104	1.355	0.107505	0.237355	1	5772	tags=41%, list=28%, signal=57%
GO_PLATELET_AGGREGATION	60	0.394225	1.35455	0.104	0.237714	1	6003	tags=47%, list=30%, signal=66%
GO_REGULATION_OF_IMMUNOGLOBULIN_PRODUCTION	59	0.394843	1.35445	0.15942	0.237708	1	3637	tags=34%, list=18%, signal=41%
GO_REGULATION_OF_PEPTIDE_HORMONE_SECRETION	200	0.310192	1.35424	0.0484848	0.237814	1	5717	tags=39%, list=28%, signal=53%
GO_CLATHRIN_VESICLE_COAT	28	0.400649	1.3534	0.122244	0.238637	1	5209	tags=54%, list=26%, signal=72%
GO_GOLGI_CIS_CISTERNA	16	0.504714	1.35331	0.126789	0.238601	1	1810	tags=25%, list=9%, signal=27%
GO_G_PROTEIN_BETA_GAMMA_SUBUNIT_COMPLEX_BINDING	20	0.465353	1.35325	0.140316	0.238556	1	5156	tags=50%, list=25%, signal=67%
GO_CYCLIC_NUCLEOTIDE_BINDING	35	0.439168	1.35312	0.134269	0.238571	1	4593	tags=34%, list=23%, signal=44%
GO_T_HELPER_CELL_LINEAGE_COMMITMENT	16	0.559597	1.35284	0.183716	0.238758	1	5520	tags=63%, list=27%, signal=86%
GO_PROCESS_UTILIZING_AUTOPHAGIC_MECHANISM	486	0.292312	1.35276	0.0665236	0.238721	1	2791	tags=23%, list=14%, signal=26%
GO_REGULATION_OF_HORMONE_SECRETION	253	0.302761	1.35276	0.0633663	0.238597	1	5746	tags=36%, list=28%, signal=50%
GO_CHONDROITIN_SULFATE_PROTEOGLYCAN_METABOLIC_PROCESS	41	0.452091	1.35255	0.165289	0.238714	1	5251	tags=41%, list=26%, signal=56%
GO_CARTILAGE_DEVELOPMENT_INVOLVED_IN_ENDOCHONDRAL_BONE_MORPHOGENESIS	29	0.4291	1.3517	0.146694	0.239537	1	4810	tags=38%, list=24%, signal=50%
GO_ENTRY_INTO_HOST	139	0.348858	1.35163	0.122917	0.2395	1	4739	tags=35%, list=23%, signal=45%
GO_TRANSCRIPTION_ELONGATION_FACTOR_COMPLEX	39	0.421271	1.35119	0.141748	0.239907	1	4149	tags=51%, list=20%, signal=64%
GO_REGULATION_OF_PRESYNAPTIC_CYTOSOLIC_CALCIUM_ION_CONCENTRATION	16	0.496925	1.35101	0.133981	0.240009	1	6744	tags=81%, list=33%, signal=122%
GO_SYNAPTIC_TRANSMISSION_CHOLINERGIC	30	0.446367	1.35092	0.160714	0.239983	1	6575	tags=67%, list=32%, signal=98%
GO_POSITIVE_REGULATION_OF_CYTOKINE_PRODUCTION_INVOLVED_IN_IMMUNE_RESPONSE	53	0.440772	1.35071	0.167689	0.2401	1	6460	tags=51%, list=32%, signal=75%
GO_NEGATIVE_REGULATION_OF_STRIATED_MUSCLE_CELL_DIFFERENTIATION	35	0.393492	1.35069	0.108216	0.239997	1	5272	tags=37%, list=26%, signal=50%
GO_ANTEROGRADE_AXONAL_TRANSPORT	43	0.376972	1.35069	0.112426	0.239879	1	3770	tags=35%, list=19%, signal=43%
GO_SEROTONIN_RECEPTOR_SIGNALING_PATHWAY	36	0.415151	1.35063	0.128906	0.239812	1	8847	tags=61%, list=44%, signal=108%
GO_NEGATIVE_REGULATION_OF_LEUKOCYTE_MIGRATION	40	0.432344	1.35006	0.143725	0.240342	1	6117	tags=40%, list=30%, signal=57%
GO_REGULATION_OF_BEHAVIOR	68	0.38532	1.34992	0.117155	0.240349	1	4617	tags=32%, list=23%, signal=42%
GO_CARDIAC_MUSCLE_CELL_CONTRACTION	67	0.399259	1.34978	0.148	0.240411	1	6642	tags=55%, list=33%, signal=82%
GO_HELICASE_ACTIVITY	150	0.395142	1.34933	0.16888	0.240783	1	2100	tags=23%, list=10%, signal=26%
GO_RESPONSE_TO_PROSTAGLANDIN	32	0.429956	1.3492	0.135524	0.24081	1	2713	tags=25%, list=13%, signal=29%
GO_CEREBELLAR_CORTEX_DEVELOPMENT	46	0.376161	1.34912	0.126252	0.240794	1	5496	tags=39%, list=27%, signal=54%
GO_INTERMEDIATE_FILAMENT_BINDING	15	0.482554	1.34886	0.112676	0.240955	1	3046	tags=40%, list=15%, signal=47%
GO_NEGATIVE_REGULATION_OF_LYMPHOCYTE_DIFFERENTIATION	51	0.39686	1.34854	0.136179	0.241215	1	6227	tags=49%, list=31%, signal=71%
GO_CELL_AGGREGATION	22	0.458883	1.34827	0.144841	0.241384	1	6906	tags=50%, list=34%, signal=76%
GO_MATERNAL_PLACENTA_DEVELOPMENT	35	0.414064	1.34805	0.124031	0.241518	1	4455	tags=40%, list=22%, signal=51%
GO_COCHLEA_MORPHOGENESIS	23	0.460902	1.34792	0.142566	0.241532	1	5163	tags=35%, list=25%, signal=47%
GO_PEPTIDE_HORMONE_SECRETION	242	0.304419	1.34775	0.054	0.241607	1	5744	tags=39%, list=28%, signal=54%
GO_REGULATION_OF_WATER_LOSS_VIA_SKIN	27	0.424935	1.34771	0.124031	0.241521	1	6653	tags=59%, list=33%, signal=88%
GO_NEGATIVE_REGULATION_OF_EXTRINSIC_APOPTOTIC_SIGNALING_PATHWAY	103	0.343116	1.34768	0.103306	0.241423	1	4280	tags=29%, list=21%, signal=37%
GO_NEGATIVE_REGULATION_OF_SYNAPTIC_TRANSMISSION	71	0.399418	1.34762	0.122244	0.241371	1	7137	tags=55%, list=35%, signal=84%
GO_PIGMENT_CELL_DIFFERENTIATION	33	0.430796	1.34725	0.11359	0.241631	1	5124	tags=42%, list=25%, signal=57%
GO_REGULATION_OF_PROTEIN_LOCALIZATION_TO_NUCLEUS	121	0.320009	1.34702	0.0758483	0.241774	1	4100	tags=36%, list=20%, signal=44%
GO_RESPONSE_TO_MECHANICAL_STIMULUS	198	0.327292	1.34697	0.108434	0.241715	1	6950	tags=44%, list=34%, signal=67%
GO_EARLY_ENDOSOME_MEMBRANE	146	0.343576	1.34609	0.127273	0.242596	1	4319	tags=36%, list=21%, signal=45%
GO_POSITIVE_REGULATION_OF_MULTICELLULAR_ORGANISM_GROWTH	33	0.410214	1.346	0.135458	0.242559	1	2573	tags=24%, list=13%, signal=28%
GO_REGULATION_OF_HEART_MORPHOGENESIS	40	0.415222	1.34542	0.144841	0.243082	1	7145	tags=45%, list=35%, signal=69%
GO_PATTERN_SPECIFICATION_PROCESS	443	0.311745	1.34539	0.0998004	0.24299	1	6453	tags=38%, list=32%, signal=55%
GO_HYDROGEN_PEROXIDE_BIOSYNTHETIC_PROCESS	15	0.501154	1.34534	0.142857	0.242936	1	6823	tags=73%, list=34%, signal=110%
GO_REGIONALIZATION	347	0.313153	1.34517	0.0950495	0.243015	1	6355	tags=37%, list=31%, signal=54%
GO_REGULATION_OF_LIPID_LOCALIZATION	141	0.320449	1.34516	0.0649606	0.2429	1	5187	tags=30%, list=26%, signal=41%
GO_REGION_OF_CYTOSOL	25	0.431952	1.34371	0.146	0.244379	1	4734	tags=44%, list=23%, signal=57%
GO_REGENERATION	179	0.314299	1.3432	0.086785	0.244834	1	3628	tags=25%, list=18%, signal=30%
GO_I_BAND	137	0.379949	1.34309	0.152305	0.244838	1	6100	tags=47%, list=30%, signal=66%
GO_POSITIVE_REGULATION_OF_PROTEIN_TYROSINE_KINASE_ACTIVITY	57	0.38601	1.34299	0.130879	0.244829	1	5418	tags=44%, list=27%, signal=60%
GO_NEGATIVE_REGULATION_OF_VIRAL_LIFE_CYCLE	76	0.390861	1.34227	0.163347	0.245491	1	3192	tags=25%, list=16%, signal=30%
GO_NEGATIVE_REGULATION_OF_TYPE_I_INTERFERON_PRODUCTION	41	0.436232	1.3422	0.147186	0.245451	1	4732	tags=44%, list=23%, signal=57%
GO_REGULATION_OF_PROTEIN_TYROSINE_KINASE_ACTIVITY	88	0.356166	1.34206	0.128571	0.245481	1	5451	tags=44%, list=27%, signal=60%
GO_PHOSPHOLIPASE_C_ACTIVATING_G_PROTEIN_COUPLED_RECEPTOR_SIGNALING_PATHWAY	99	0.396338	1.34198	0.142	0.245451	1	6332	tags=40%, list=31%, signal=58%
GO_POSITIVE_REGULATION_OF_LIPID_KINASE_ACTIVITY	36	0.461472	1.34174	0.162651	0.245624	1	5527	tags=47%, list=27%, signal=65%
GO_REGULATION_OF_TRANSCRIPTION_REGULATORY_REGION_DNA_BINDING	48	0.359753	1.34163	0.0950413	0.245637	1	2516	tags=23%, list=12%, signal=26%
GO_POSITIVE_REGULATION_OF_VASOCONSTRICTION	33	0.459237	1.34111	0.146881	0.246124	1	6548	tags=52%, list=32%, signal=76%
GO_FORELIMB_MORPHOGENESIS	40	0.420119	1.34095	0.14553	0.24618	1	6227	tags=38%, list=31%, signal=54%
GO_AXONAL_FASCICULATION	22	0.485201	1.34092	0.158763	0.246095	1	4940	tags=50%, list=24%, signal=66%
GO_CORNIFIED_ENVELOPE	43	0.446679	1.34055	0.180934	0.246358	1	3291	tags=28%, list=16%, signal=33%
GO_PHARYNGEAL_SYSTEM_DEVELOPMENT	24	0.465863	1.34055	0.139344	0.246232	1	3519	tags=21%, list=17%, signal=25%
GO_HISTONE_H4_ACETYLATION	56	0.358055	1.34054	0.103113	0.246116	1	4140	tags=41%, list=20%, signal=51%
GO_CARDIAC_MYOFIBRIL_ASSEMBLY	19	0.487595	1.34049	0.140845	0.246053	1	6521	tags=53%, list=32%, signal=77%
GO_ION_CHANNEL_BINDING	126	0.336141	1.34031	0.112	0.246126	1	6121	tags=44%, list=30%, signal=63%
GO_T_CELL_LINEAGE_COMMITMENT	27	0.478867	1.33993	0.174274	0.246462	1	5520	tags=52%, list=27%, signal=71%
GO_RAN_GTPASE_BINDING	40	0.429117	1.3399	0.13253	0.246385	1	2117	tags=35%, list=10%, signal=39%
GO_REGULATION_OF_ESTABLISHMENT_OR_MAINTENANCE_OF_CELL_POLARITY	20	0.451168	1.3398	0.14	0.246379	1	3052	tags=45%, list=15%, signal=53%
GO_PROTEIN_LIPID_COMPLEX_SUBUNIT_ORGANIZATION	54	0.377062	1.33922	0.126294	0.246898	1	5800	tags=33%, list=29%, signal=47%
GO_ESTABLISHMENT_OF_ORGANELLE_LOCALIZATION	390	0.289539	1.33895	0.0670732	0.24707	1	3986	tags=29%, list=20%, signal=35%
GO_NEGATIVE_REGULATION_OF_BLOOD_VESSEL_DIAMETER	82	0.39226	1.33862	0.134387	0.24732	1	6671	tags=49%, list=33%, signal=72%
GO_DNA_BINDING_TRANSCRIPTION_REPRESSOR_ACTIVITY	319	0.325666	1.33858	0.112936	0.247241	1	5403	tags=37%, list=27%, signal=50%
GO_REGULATION_OF_COLLAGEN_METABOLIC_PROCESS	35	0.413879	1.33837	0.151093	0.247369	1	4135	tags=31%, list=20%, signal=39%
GO_ACTIVIN_BINDING	15	0.528335	1.3383	0.133466	0.247313	1	7614	tags=73%, list=38%, signal=117%
GO_B_CELL_DIFFERENTIATION	134	0.360882	1.33825	0.158	0.247238	1	5318	tags=36%, list=26%, signal=48%
GO_LIPOPROTEIN_PARTICLE_RECEPTOR_BINDING	25	0.435823	1.33747	0.122699	0.248022	1	3935	tags=36%, list=19%, signal=45%
GO_POSITIVE_REGULATION_OF_BINDING	165	0.307814	1.33747	0.0873786	0.2479	1	4088	tags=30%, list=20%, signal=37%
GO_SECOND_MESSENGER_MEDIATED_SIGNALING	410	0.347386	1.33742	0.118952	0.247839	1	5927	tags=38%, list=29%, signal=52%
GO_PEPTIDE_SECRETION	489	0.306637	1.33714	0.0983936	0.248042	1	5180	tags=34%, list=26%, signal=44%
GO_REGULATION_OF_PEPTIDYL_SERINE_PHOSPHORYLATION	137	0.317582	1.33633	0.0941884	0.248834	1	4305	tags=26%, list=21%, signal=33%
GO_MUCOPOLYSACCHARIDE_METABOLIC_PROCESS	106	0.38854	1.33621	0.148454	0.248864	1	4479	tags=35%, list=22%, signal=45%
GO_GAMMA_DELTA_T_CELL_ACTIVATION	18	0.493102	1.33615	0.176125	0.248794	1	3643	tags=28%, list=18%, signal=34%
GO_INSULIN_SECRETION_INVOLVED_IN_CELLULAR_RESPONSE_TO_GLUCOSE_STIMULUS	59	0.3504	1.336	0.104247	0.24886	1	4740	tags=39%, list=23%, signal=51%
GO_CELLULAR_RESPONSE_TO_CALCIUM_ION	78	0.357992	1.33589	0.125506	0.248842	1	7358	tags=54%, list=36%, signal=84%
GO_VESICLE_LOCALIZATION	208	0.311529	1.33552	0.0973085	0.249177	1	4718	tags=37%, list=23%, signal=47%
GO_CONTRACTILE_FIBER	232	0.340171	1.33551	0.143141	0.249052	1	6433	tags=43%, list=32%, signal=62%
GO_MODULATION_OF_PROCESS_OF_OTHER_ORGANISM	108	0.318082	1.33515	0.09	0.249368	1	3193	tags=22%, list=16%, signal=26%
GO_NUCLEOSIDE_DIPHOSPHATE_METABOLIC_PROCESS	144	0.307266	1.33502	0.0766208	0.249392	1	3559	tags=28%, list=18%, signal=33%
GO_DENDRITE_SELF_AVOIDANCE	16	0.51203	1.33486	0.166337	0.249461	1	6015	tags=50%, list=30%, signal=71%
GO_T_CELL_ACTIVATION_INVOLVED_IN_IMMUNE_RESPONSE	106	0.392114	1.33461	0.171371	0.249637	1	4693	tags=32%, list=23%, signal=42%
GO_POSITIVE_REGULATION_OF_TRANSPORTER_ACTIVITY	101	0.34903	1.33451	0.147117	0.249601	1	4668	tags=39%, list=23%, signal=50%
GO_GLIAL_CELL_PROJECTION	33	0.422801	1.33431	0.135081	0.249699	1	6016	tags=55%, list=30%, signal=77%
GO_POTASSIUM_CHANNEL_ACTIVITY	116	0.378827	1.334	0.173116	0.249926	1	7651	tags=59%, list=38%, signal=95%
GO_REGULATION_OF_PROTEIN_EXPORT_FROM_NUCLEUS	41	0.384924	1.33387	0.121673	0.249932	1	4536	tags=44%, list=22%, signal=56%
GO_POSITIVE_REGULATION_OF_FILOPODIUM_ASSEMBLY	24	0.464033	1.33383	0.165692	0.249861	1	4135	tags=46%, list=20%, signal=57%
GO_MYOBLAST_PROLIFERATION	17	0.474544	1.33358	0.141717	0.249996	1	4525	tags=41%, list=22%, signal=53%
GO_POSITIVE_REGULATION_OF_TRANSMEMBRANE_TRANSPORT	186	0.333456	1.33339	0.122288	0.250106	1	4668	tags=34%, list=23%, signal=44%
GO_DEVELOPMENT_OF_PRIMARY_SEXUAL_CHARACTERISTICS	218	0.298212	1.33329	0.0669456	0.250097	1	5318	tags=33%, list=26%, signal=44%
GO_DIVALENT_INORGANIC_CATION_HOMEOSTASIS	473	0.336547	1.33241	0.146045	0.251	1	5582	tags=37%, list=28%, signal=50%
GO_SULFOTRANSFERASE_ACTIVITY	51	0.419252	1.33215	0.140167	0.251204	1	6834	tags=45%, list=34%, signal=68%
GO_NEGATIVE_REGULATION_OF_RESPONSE_TO_EXTERNAL_STIMULUS	352	0.342474	1.33203	0.150628	0.25122	1	6001	tags=39%, list=30%, signal=54%
GO_INTERMEDIATE_FILAMENT_ORGANIZATION	25	0.433458	1.3318	0.159363	0.25136	1	6356	tags=56%, list=31%, signal=81%
GO_VITAMIN_D_RECEPTOR_BINDING	15	0.472364	1.3318	0.129293	0.251239	1	1194	tags=40%, list=6%, signal=42%
GO_REGULATION_OF_GLIAL_CELL_MIGRATION	15	0.560304	1.33149	0.191446	0.251504	1	2981	tags=33%, list=15%, signal=39%
GO_REGULATION_OF_LEUKOCYTE_DIFFERENTIATION	273	0.362687	1.33112	0.187243	0.251802	1	4699	tags=37%, list=23%, signal=47%
GO_REGULATION_OF_PROTEIN_DEPHOSPHORYLATION	122	0.325075	1.33079	0.0903491	0.252027	1	3643	tags=30%, list=18%, signal=36%
GO_NEUROTRANSMITTER_TRANSMEMBRANE_TRANSPORTER_ACTIVITY	19	0.475437	1.33046	0.158859	0.252286	1	7863	tags=63%, list=39%, signal=103%
GO_POSITIVE_REGULATION_OF_GLYCOPROTEIN_METABOLIC_PROCESS	21	0.453668	1.33008	0.144681	0.252585	1	2713	tags=24%, list=13%, signal=27%
GO_MAINTENANCE_OF_BLOOD_BRAIN_BARRIER	34	0.438679	1.33003	0.183398	0.252517	1	4008	tags=35%, list=20%, signal=44%
GO_NEGATIVE_REGULATION_OF_MORPHOGENESIS_OF_AN_EPITHELIUM	16	0.489819	1.33003	0.173737	0.252398	1	5680	tags=38%, list=28%, signal=52%
GO_REGULATION_OF_MUSCLE_CONTRACTION	155	0.344129	1.32976	0.142857	0.252581	1	7210	tags=53%, list=36%, signal=81%
GO_NEGATIVE_REGULATION_OF_GENE_SILENCING	26	0.404962	1.32975	0.133603	0.252467	1	1945	tags=23%, list=10%, signal=25%
GO_REGULATION_OF_ACTIN_CYTOSKELETON_REORGANIZATION	39	0.411252	1.32921	0.140078	0.252962	1	5330	tags=51%, list=26%, signal=69%
GO_CELLULAR_GLUCAN_METABOLIC_PROCESS	71	0.340986	1.32861	0.105159	0.253551	1	4476	tags=32%, list=22%, signal=41%
GO_ALPHA_BETA_T_CELL_ACTIVATION	143	0.401288	1.32801	0.180293	0.254126	1	5586	tags=43%, list=28%, signal=59%
[truncated: 1,998 more rows]

## Sheet: Selected gene sets
NAME	SIZE	ES	NES	NOM p-val	FDR q-val	FWER p-val	RANK AT MAX	LEADING EDGE
HALLMARK_APICAL_JUNCTION	194	0.513947	1.81919	0	0.0438665	0.108	5575	tags=53%, list=27%, signal=72%
HALLMARK_APICAL_SURFACE	43	0.497617	1.66205	0.0100402	0.0978441	0.3	7557	tags=70%, list=37%, signal=111%
KEGG_FOCAL_ADHESION	196	0.549439	1.94062	0.00200401	0.033047	0.08	4008	tags=50%, list=20%, signal=62%
KEGG_GAP_JUNCTION	85	0.485792	1.81098	0.00204499	0.047767	0.281	4963	tags=46%, list=24%, signal=60%
KEGG_ADHERENS_JUNCTION	68	0.502497	1.74451	0.00607287	0.0467108	0.401	5559	tags=56%, list=27%, signal=77%
KEGG_TIGHT_JUNCTION	128	0.416995	1.74047	0.00391389	0.0462925	0.407	5082	tags=41%, list=25%, signal=55%
GO_ACTIN_CYTOSKELETON	468	0.446477	1.82485	0	0.061876	0.882	4734	tags=41%, list=23%, signal=53%
GO_ACTIN_FILAMENT_ORGANIZATION	393	0.446665	1.85122	0	0.0573959	0.826	4554	tags=41%, list=22%, signal=52%
GO_ACTIN_FILAMENT_BASED_MOVEMENT	145	0.470243	1.75062	0.010101	0.0784983	0.969	5679	tags=47%, list=28%, signal=65%
GO_LAMELLIPODIUM	192	0.460159	1.75411	0.00401606	0.0781439	0.968	5451	tags=53%, list=27%, signal=71%
GO_INVADOPODIUM	15	0.641793	1.63696	0.0218688	0.105444	0.997	3799	tags=47%, list=19%, signal=57%
