# Supplementary material for: SPTAN1 Expression Predicts Treatment and Survival Outcomes in Colorectal Cancer
Source: Cancers (Basel). 2021 Jul 20;13(14):3638. doi: 10.3390/cancers13143638 (PMC8305611; doi:10.3390/cancers13143638)
Supplement: Supplementary file 1 [file cancers-13-03638-s001.zip › Table S5.xlsx]

## Sheet: Gene expression
	TCGA-A6-2670	TCGA-A6-2671	TCGA-A6-2672	TCGA-A6-2674	TCGA-A6-2675	TCGA-A6-2676	TCGA-A6-2677	TCGA-A6-2678	TCGA-A6-2679	TCGA-A6-2680	TCGA-A6-2681	TCGA-A6-2682	TCGA-A6-2683	TCGA-A6-2684	TCGA-A6-2685	TCGA-A6-3807	TCGA-A6-3808	TCGA-A6-3809	TCGA-A6-3810	TCGA-A6-4105	TCGA-A6-4107	TCGA-A6-5656	TCGA-A6-5659	TCGA-A6-5660	TCGA-A6-5661	TCGA-A6-5662	TCGA-A6-5664	TCGA-A6-5665	TCGA-A6-5666	TCGA-A6-5667	TCGA-A6-6137	TCGA-A6-6138	TCGA-A6-6140	TCGA-A6-6141	TCGA-A6-6142	TCGA-A6-6648	TCGA-A6-6649	TCGA-A6-6650	TCGA-A6-6651	TCGA-A6-6652	TCGA-A6-6653	TCGA-A6-6654	TCGA-A6-6780	TCGA-A6-6781	TCGA-A6-6782	TCGA-A6-A565	TCGA-A6-A566	TCGA-A6-A567	TCGA-A6-A56B
CALML5	1.22837	1.1311	0.0115002	0.0115002	-0.0275891	0.0115002	0.0115002	0.0115002	0.0115002	0.911591	0.0115002	0.709462	0.0115002	-0.0275891	-0.0275891	0.0115002	2.11255	0.0115002	0.0115002	-0.0275891	0.917277	-0.0275891	-0.0275891	0.606821	-0.0275891	-0.0275891	-0.0275891	-0.0275891	-0.0275891	-0.0275891	0.645995	-0.0275891	-0.0275891	-0.0275891	-0.0275891	0.374325	0.463754	-0.0275891	-0.0275891	-0.0275891	-0.0275891	-0.0275891	-0.0275891	1.16378	-0.0275891	0.530842	-0.0275891	-0.0275891	-0.0275891
IGFBP1	1.82742	2.45104	-0.20728	4.65087	4.35515	2.95384	0.981924	-0.20728	-0.20728	2.54763	2.91844	3.64189	-0.20728	0.749958	3.87195	1.07225	2.15765	1.84175	2.71924	0.168983	-0.20728	0.840369	0.710058	2.94021	0.168983	8.17211	3.66098	1.7802	4.68624	5.49172	1.76406	1.4776	2.12752	0.168983	5.42431	1.41955	3.21672	5.25989	1.40998	2.60777	1.23303	5.62835	0.168983	4.95054	4.51753	3.54214	0.168983	3.18081	2.4853
CCND2	12.2543	11.9667	13.091	10.1186	11.3081	13.1848	11.4831	13.0974	10.6338	11.8748	10.8009	11.7207	10.8567	12.5591	11.4492	14.2968	12.0977	12.6734	11.2952	12.7	11.2838	10.6921	12.7533	11.1733	12.1754	11.4998	12.3786	12.9972	11.5149	11.7258	11.4873	10.9838	12.0206	12.6809	11.605	13.0034	10.1265	9.32949	12.202	9.67097	12.5734	11.947	13.139	9.77432	12.2174	11.733	12.1827	9.0703	12.4777
GPR34	7.42717	5.85886	5.72418	7.47038	6.99614	7.06248	5.02448	6.63176	4.85613	4.68414	5.869	6.7435	4.31077	7.60941	8.40643	5.67088	7.51886	7.15894	6.9532	7.43952	7.24064	4.4602	5.97058	6.2497	5.57481	5.96165	6.82994	5.80072	4.52371	5.66568	6.73012	7.10721	4.88037	6.02914	5.35226	5.64836	7.09593	5.16481	7.91227	4.27702	5.3278	5.99081	6.92077	6.94314	7.12542	7.3229	7.68119	5.4026	4.16728
IRF6	9.96564	9.46316	9.50286	9.89937	9.84415	9.65486	9.96062	9.96008	9.66243	10.6218	10.4217	10.2555	10.8047	9.90471	9.73479	9.66291	8.80152	9.31916	9.65161	9.53319	10.181	9.30291	9.66264	10.2592	9.99573	10.5444	9.38059	9.83056	9.62739	9.67773	9.93381	9.70215	9.73316	8.57196	9.75143	9.79048	10.4124	9.85211	9.08402	10.3607	10.4028	10.6611	9.22353	9.3893	9.24677	10.3327	8.76712	9.97291	9.70628
WDR75	10.1035	9.66571	9.92974	10.0509	9.49314	9.71151	10.4462	10.116	7.01003	9.21664	9.44318	9.66647	8.26956	9.86369	8.72953	10.4304	10.1032	10.6707	10.0896	10.2791	9.59449	10.4368	10.3994	9.7744	9.51222	9.3448	9.19804	10.2031	11.164	10.0096	9.36321	9.50978	9.0128	8.98056	8.50591	9.66293	9.44973	9.12485	9.39527	10.3264	9.00225	9.36257	10.6602	8.45698	9.5616	9.36188	9.8792	10.1063	10.1122
HOXB4	5.44299	5.62807	7.25181	7.46485	5.28587	7.14613	2.72427	5.43239	7.78295	4.57138	5.9926	8.00172	7.49953	6.03842	7.09682	5.51598	7.46997	4.14923	5.92246	7.41764	6.78573	5.30196	5.42716	4.99827	7.08461	9.36719	6.79646	6.55037	3.75136	4.66207	4.55226	6.22078	3.42947	7.31653	7.20101	3.92188	7.16041	6.70454	6.67959	5.97847	6.41267	6.42072	4.08004	5.72922	6.81851	5.75015	7.54679	7.8588	8.02993
SMURF2	8.75787	8.15867	8.49278	8.67738	9.56338	8.88035	9.48276	9.26443	5.17922	8.22497	8.39921	8.79704	7.55791	8.59056	8.50838	9.05544	8.83505	8.96115	8.85825	9.16693	8.80085	8.47871	9.01709	9.23752	9.49399	8.81761	9.04166	8.31655	9.31117	8.72789	9.04125	8.23698	8.07658	8.10932	8.35138	9.46226	8.36679	7.74003	8.52229	9.34385	8.42435	9.25697	7.92828	8.62515	8.21252	8.37967	9.07105	9.73591	9.16424
TRIM11	9.1885	10.165	9.39182	9.60572	9.27281	9.54434	9.09617	9.26327	9.68391	9.84733	10.0823	9.62144	9.67614	9.45817	9.18263	9.66804	9.59269	9.62023	9.44095	9.74989	9.49185	9.68764	9.24401	9.53472	8.96331	9.51635	8.87129	9.44486	8.96168	9.42621	9.5054	9.1857	9.74334	9.73284	9.3569	9.38394	9.93089	9.62724	9.14524	10.3203	9.94664	10.0251	10.2738	9.63908	9.4396	9.5199	9.01233	9.27849	9.68118
NT5DC3	7.61817	8.88428	10.0902	9.04848	9.46325	9.47367	8.30708	8.15834	7.83024	8.00268	8.61198	8.43345	8.00352	9.56255	9.57266	7.54491	9.48812	10.8193	6.90449	8.43903	8.04388	9.31136	8.59582	8.32866	8.9955	6.11213	8.91638	9.69484	7.75021	8.96757	8.57724	8.67031	7.98252	8.6543	8.145	9.01996	9.02329	8.64763	8.77466	9.42804	9.64766	8.20476	8.85339	7.87697	8.01137	9.17668	10.0122	8.57026	7.57275
[truncated: 524 more columns]

## Sheet: Response prediction
Patient		TCGA-A6-2670	TCGA-A6-2671	TCGA-A6-2672	TCGA-A6-2674	TCGA-A6-2675	TCGA-A6-2676	TCGA-A6-2677	TCGA-A6-2678	TCGA-A6-2679	TCGA-A6-2680	TCGA-A6-2681	TCGA-A6-2682	TCGA-A6-2683	TCGA-A6-2684	TCGA-A6-2685	TCGA-A6-3807	TCGA-A6-3808	TCGA-A6-3809	TCGA-A6-3810	TCGA-A6-4105	TCGA-A6-4107	TCGA-A6-5656	TCGA-A6-5659	TCGA-A6-5660	TCGA-A6-5661	TCGA-A6-5662	TCGA-A6-5664	TCGA-A6-5665	TCGA-A6-5666	TCGA-A6-5667	TCGA-A6-6137	TCGA-A6-6138	TCGA-A6-6140	TCGA-A6-6141	TCGA-A6-6142	TCGA-A6-6648	TCGA-A6-6649	TCGA-A6-6650	TCGA-A6-6651	TCGA-A6-6652	TCGA-A6-6653	TCGA-A6-6654	TCGA-A6-6780	TCGA-A6-6781	TCGA-A6-6782	TCGA-A6-A565	TCGA-A6-A566	TCGA-A6-A567
FOLFOX responder		FALSE	FALSE	FALSE	FALSE	FALSE	FALSE	FALSE	TRUE	TRUE	TRUE	TRUE	TRUE	TRUE	FALSE	FALSE	FALSE	FALSE	FALSE	FALSE	FALSE	TRUE	FALSE	FALSE	TRUE	FALSE	TRUE	FALSE	FALSE	FALSE	FALSE	TRUE	TRUE	TRUE	FALSE	TRUE	TRUE	TRUE	TRUE	FALSE	TRUE	TRUE	TRUE	FALSE	TRUE	FALSE	TRUE	FALSE	FALSE
[truncated: 525 more columns]
